# Supplementary material for: Brain maps of general cognitive function and spatial correlations with neurobiological cortical profiles
Source: bioRxiv. 2024 Dec 18:2024.12.17.628670. Preprint. [Version 2] doi: 10.1101/2024.12.17.628670 (PMC11702631; doi:10.1101/2024.12.17.628670)
Supplement: Supplement 3 [file media-3.xlsx]

## Sheet: Correlations
Spatial correlations (Pearson's r) between all cortical profiles (p_spin values are presented on next sheet)
	g_Volume	g_Surfacearea	g_Thickness	g_Curvature	g_Sulcaldepth	Age_Volume	Age_Surfacearea	Age_Thickness	Age_Curvature	Age_Sulcaldepth	Sex_Volume	Sex_Surfacearea	Sex_Thickness	Sex_Curvature	Sex_Sulcaldepth	PC1	PC2	PC3	PC4	GeneexpressionPC1	MicroqT1sim1	MicroqT1sim2	CytoStainingsim1	CytoStainingsim2	Myelination	Allometricscaling	Meansurfaceareaadult	Meanthicknessadult	Intersubjectvariability	FCsim1	FCsim2	CogPC1Neurosynth	Metabolism	X5HT1a	X5HT1b	X5HT2a	X5HT4	X5HT6	X5HTT	D1	D2	DAT	NAT	H3	A4B2	M1	VAChT	CB1	MU
g_Volume	1	0.656064	0.442302	-0.230435	-0.121606	-0.310774	-0.245088	-0.117888	0.0535669	-0.0543706	0.315913	0.25126	0.247614	0.0588959	-0.0279754	0.394964	0.0100029	-0.122996	0.433737	-0.43686	-0.348299	0.362657	-0.0613556	-0.383714	-0.351266	0.151774	-0.0222207	0.556779	0.208192	-0.202225	0.129542	-0.196349	-0.407106	0.595161	-0.231445	0.389183	0.528123	0.254365	0.313771	0.308599	0.576683	0.301429	-0.18104	0.110611	-0.139947	0.193486	0.337574	0.394531	0.344055
g_Surfacearea	0.656064	1	-0.181983	-0.163122	0.085301	-0.343239	-0.57507	0.242421	0.0662862	-0.236781	0.46556	0.354673	0.400418	-0.114191	0.0137662	0.559717	-0.139306	0.126561	0.382441	-0.482004	-0.588184	0.0415495	-0.0540697	-0.482185	-0.474078	0.18535	0.294759	0.388082	0.23391	-0.435842	-0.0709376	-0.417594	-0.290822	0.572619	-0.0451622	0.430016	0.498681	0.327863	0.215324	0.528271	0.512211	0.319579	-0.357234	0.158609	-0.130054	0.299993	0.423577	0.457109	0.407225
g_Thickness	0.442302	-0.181983	1	-0.0691482	-0.109444	0.0449164	0.265017	-0.444793	-0.183333	0.148009	-0.148674	-0.0839339	0.0237363	0.16819	-0.0179812	-0.0377237	0.286071	-0.279557	0.175276	-0.109287	0.173669	0.484949	-0.0508725	-0.0507829	-0.000533984	-0.137941	-0.306701	0.30474	0.0448185	0.202652	0.290643	0.21387	-0.292621	0.193295	-0.338625	0.109323	0.226671	-0.108963	0.240931	-0.149185	0.1941	0.0542984	0.0152035	-0.157819	-0.117812	-0.167368	-0.0782472	-0.0194949	0.0180762
g_Curvature	-0.230435	-0.163122	-0.0691482	1	0.175515	-0.0413405	0.0712699	-0.164689	-0.382388	0.126116	-0.0319377	0.119098	-0.0931609	0.485822	0.313177	-0.28742	-0.0713376	0.149065	0.0411667	0.327667	0.242916	0.00645343	0.110546	0.206096	0.246092	-0.210183	0.0982704	-0.126859	-0.243512	0.0683885	-0.11104	0.0513368	0.122043	-0.240688	0.12748	0.0753584	-0.00877369	0.0241109	0.0570974	-0.24861	-0.155523	-0.235085	0.151604	-0.0127823	0.0375504	0.121951	-0.0879999	-0.125503	-0.310078
g_Sulcaldepth	-0.121606	0.085301	-0.109444	0.175515	1	0.0633001	-0.0769114	0.310672	-0.0667588	-0.405422	0.134002	0.218698	-0.00228628	0.108011	0.43986	0.129153	0.13737	0.210781	-0.182506	-0.0160523	-0.0136435	-0.255924	-0.0515073	-0.0355053	-0.0549383	-0.162822	0.263784	-0.0205039	-0.118209	-0.282531	-0.0630675	-0.0718717	-0.152143	-0.0173484	-0.0656	0.0130523	-0.00500611	-0.11436	-0.141953	-0.204377	-0.0949798	-0.270574	-0.116379	-0.218517	-0.167664	-0.0931416	-0.307478	-0.00046056	-0.0689341
Age_Volume	-0.310774	-0.343239	0.0449164	-0.0413405	0.0633001	1	0.601695	0.344544	-0.266023	0.194251	-0.201813	-0.212021	-0.0443855	-0.182317	-0.122182	-0.386911	0.321827	0.0119328	-0.0367489	0.343794	0.418409	-0.219846	0.120276	0.339834	0.374742	-0.194647	-0.178768	-0.300622	-0.26584	0.336998	0.00833913	0.315379	0.143915	-0.300003	-0.134098	-0.251013	-0.254574	-0.329933	0.0993601	-0.180372	-0.162656	0.120554	-0.0284047	-0.292101	-0.198784	-0.288471	-0.337887	-0.473003	-0.369053
Age_Surfacearea	-0.245088	-0.57507	0.265017	0.0712699	-0.0769114	0.601695	1	-0.30918	-0.105388	0.452245	-0.345012	-0.202829	-0.313451	0.0503699	0.0492732	-0.556897	0.206557	-0.445575	-0.125198	0.286933	0.607146	0.124457	-0.0690307	0.411849	0.41533	-0.234775	-0.591596	-0.19092	-0.190517	0.367693	0.378626	0.465782	0.207809	-0.438717	-0.119605	-0.301604	-0.309303	-0.342505	0.0552508	-0.377169	-0.28514	-0.113965	0.405604	0.0631658	0.100944	-0.30463	-0.221584	-0.350529	-0.210545
Age_Thickness	-0.117888	0.242421	-0.444793	-0.164689	0.310672	0.344544	-0.30918	1	0.0195803	-0.341641	0.151121	0.111705	0.195932	-0.133549	-0.104807	0.1606	0.213959	0.387536	0.0129563	0.00966427	-0.100542	-0.556853	0.128622	-0.100727	0.00886139	-0.0634924	0.391274	-0.124102	-0.24573	-0.163911	-0.310432	-0.179357	-0.0605936	0.0781441	-0.085793	-0.0209071	-0.0126265	-0.17933	0.0329446	0.114925	0.0925853	0.154901	-0.316349	-0.207314	-0.379302	-0.0695955	-0.196133	-0.0629196	-0.154332
Age_Curvature	0.0535669	0.0662862	-0.183333	-0.382388	-0.0667588	-0.266023	-0.105388	0.0195803	1	-0.111278	0.0654712	-0.0118739	-0.104457	-0.101599	-0.227167	0.229463	-0.164888	-0.118243	-0.0716914	-0.239794	-0.253539	0.0937934	-0.124218	-0.158457	-0.294402	0.274726	-0.0320739	0.225559	0.178313	-0.0257502	-0.00916536	-0.0655097	-0.0257057	0.136224	0.0708728	-0.0669079	-0.0307462	0.119144	-0.130177	0.150277	0.106072	-0.00335821	-0.0230704	0.279296	0.0803132	0.0825979	0.141154	0.256361	0.318335
Age_Sulcaldepth	-0.0543706	-0.236781	0.148009	0.126116	-0.405422	0.194251	0.452245	-0.341641	-0.111278	1	-0.233416	-0.129815	-0.219302	0.0480853	0.0221888	-0.345068	-0.172312	-0.401527	0.0178836	0.105179	0.306606	0.216849	-0.098105	0.218422	0.128816	-0.011652	-0.33199	-0.0517667	-0.01255	0.322443	0.350423	0.36307	0.188764	-0.140288	0.144403	-0.0924077	-0.112813	0.0727146	0.0117101	-0.127383	-0.057953	-0.0279022	0.38118	0.295525	0.315284	0.0678081	0.15506	-0.0226222	0.0258208
Sex_Volume	0.315913	0.46556	-0.148674	-0.0319377	0.134002	-0.201813	-0.345012	0.151121	0.0654712	-0.233416	1	0.770623	0.600208	-0.174096	0.041489	0.401133	-0.151779	0.111014	0.454114	-0.351665	-0.490364	-0.0448977	-0.232972	-0.339676	-0.342063	0.159845	0.352619	0.428976	0.0900287	-0.337198	-0.0441058	-0.437409	-0.180289	0.383817	0.0948488	0.430482	0.438538	0.247487	0.369179	0.515567	0.38922	0.441106	-0.36684	0.268506	-0.103251	0.169182	0.412934	0.34689	0.326316
Sex_Surfacearea	0.25126	0.354673	-0.0839339	0.119098	0.218698	-0.212021	-0.202829	0.111705	-0.0118739	-0.129815	0.770623	1	0.168604	0.139365	0.237144	0.244619	-0.089296	-0.0116339	0.322766	-0.258548	-0.262385	-0.0900551	-0.234895	-0.214915	-0.219398	-0.0134293	0.257108	0.382986	-0.0781334	-0.288533	0.106263	-0.252454	-0.236705	0.302694	0.0184239	0.30708	0.335267	0.158671	0.292808	0.225641	0.314623	0.192001	-0.0996037	0.264774	-0.0605785	0.155951	0.292148	0.361671	0.229716
Sex_Thickness	0.247614	0.400418	0.0237363	-0.0931609	-0.00228628	-0.0443855	-0.313451	0.195932	-0.104457	-0.219302	0.600208	0.168604	1	-0.297971	-0.104712	0.295943	0.0801819	0.156343	0.489827	-0.278419	-0.332365	0.00147704	-0.0287442	-0.315173	-0.225449	-0.0606301	0.250419	0.196815	0.0723437	-0.153988	-0.122023	-0.381626	-0.176098	0.305314	-0.0618413	0.357511	0.390821	0.0964587	0.45143	0.503518	0.385314	0.579783	-0.445235	0.063893	-0.277734	0.048605	0.288451	0.121679	0.135973
Sex_Curvature	0.0588959	-0.114191	0.16819	0.485822	0.108011	-0.182317	0.0503699	-0.133549	-0.101599	0.0480853	-0.174096	0.139365	-0.297971	1	0.409687	-0.170099	-0.130397	0.0176509	0.0012347	0.169622	0.247916	0.138965	0.03955	0.0479165	0.0796048	-0.118063	0.0950472	0.110019	-0.184467	0.0290222	0.0142713	0.107851	-0.0254182	-0.0522161	0.119023	0.0955423	0.071063	0.0603334	-0.00703053	-0.349212	-0.0108651	-0.405393	0.310815	0.0751416	0.0572633	0.230569	-0.0655851	0.144901	-0.147208
Sex_Sulcaldepth	-0.0279754	0.0137662	-0.0179812	0.313177	0.43986	-0.122182	0.0492732	-0.104807	-0.227167	0.0221888	0.041489	0.237144	-0.104712	0.409687	1	-0.0574125	-0.117193	0.0457191	-0.0283689	0.0576565	0.118564	0.00588018	-0.0145857	-0.01661	-0.0395186	-0.0894442	0.163039	-0.0293562	-0.136133	-0.107943	0.0546794	0.0125045	-0.0195837	-0.0821052	0.113934	0.104247	0.0605248	0.0869317	-0.0335804	-0.196594	-0.0796234	-0.292699	0.147212	0.108393	0.0219575	0.132294	-0.0309581	0.110774	-0.0314543
PC1	0.394964	0.559717	-0.0377237	-0.28742	0.129153	-0.386911	-0.556897	0.1606	0.229463	-0.345068	0.401133	0.244619	0.295943	-0.170099	-0.0574125	1	0.00565994	-0.00239961	0.000280684	-0.786637	-0.870388	0.171613	-0.2161	-0.806407	-0.817277	0.305023	0.220241	0.636459	0.493662	-0.638975	-0.0190934	-0.644079	-0.546493	0.742586	-0.172111	0.0847037	0.261163	0.221296	-0.00705758	0.454833	0.578952	0.251437	-0.5712	0.180147	-0.0236039	0.120465	0.320036	0.596753	0.68304
PC2	0.0100029	-0.139306	0.286071	-0.0713376	0.13737	0.321827	0.206557	0.213959	-0.164888	-0.172312	-0.151779	-0.089296	0.0801819	-0.130397	-0.117193	0.00565994	1	-0.00588979	-0.0163877	0.0170442	0.223424	-0.00932657	0.179431	-0.0572584	0.221674	-0.463222	-0.29296	-0.0129277	-0.407832	0.0900873	0.00523417	0.00405822	-0.428451	-0.0714164	-0.860833	-0.173328	-0.0585294	-0.792378	0.289972	-0.237262	-0.0304305	0.190637	-0.410188	-0.470802	-0.660778	-0.707848	-0.579003	-0.506398	-0.322442
PC3	-0.122996	0.126561	-0.279557	0.149065	0.210781	0.0119328	-0.445575	0.387536	-0.118243	-0.401527	0.111014	-0.0116339	0.156343	0.0176509	0.0457191	-0.00239961	-0.00588979	1	-0.00189028	0.48751	-0.0218806	-0.433953	0.602584	0.104524	0.257199	0.00287552	0.751194	-0.391162	-0.171294	-0.126611	-0.894273	-0.373478	0.167587	-0.158035	0.0744092	0.0995907	-0.0109458	0.113035	-0.113662	0.0111912	-0.177999	-0.139017	-0.398007	-0.538963	-0.392627	0.145588	-0.36859	-0.332492	-0.590473
PC4	0.433737	0.382441	0.175276	0.0411667	-0.182506	-0.0367489	-0.125198	0.0129563	-0.0716914	0.0178836	0.454114	0.322766	0.489827	0.0012347	-0.0283689	0.000280684	-0.0163877	-0.00189028	1	-0.187066	-0.13176	0.227172	-0.0167792	-0.200669	-0.0846198	-0.157876	-0.00222512	0.378618	-0.107849	-0.00300149	0.0562183	-0.153737	-0.107376	0.418643	-0.140825	0.793993	0.830118	0.245003	0.86259	0.567264	0.559139	0.633366	-0.230238	0.208635	-0.276255	0.258673	0.501778	0.209674	0.115984
GeneexpressionPC1	-0.43686	-0.482004	-0.109287	0.327667	-0.0160523	0.343794	0.286933	0.00966427	-0.239794	0.105179	-0.351665	-0.258548	-0.278419	0.169622	0.0576565	-0.786637	0.0170442	0.48751	-0.187066	1	0.685089	-0.331137	0.531563	0.682643	0.790205	-0.214814	0.12661	-0.754995	-0.435437	0.473837	-0.452129	0.335989	0.479608	-0.734279	0.151352	-0.227822	-0.395911	-0.151969	-0.208949	-0.447189	-0.606451	-0.365733	0.314406	-0.472983	-0.128282	-0.0324091	-0.49591	-0.663531	-0.884318
MicroqT1sim1	-0.348299	-0.588184	0.173669	0.242916	-0.0136435	0.418409	0.607146	-0.100542	-0.253539	0.306606	-0.490364	-0.262385	-0.332365	0.247916	0.118564	-0.870388	0.223424	-0.0218806	-0.13176	0.685089	1	-0.088334	0.229507	0.651196	0.747358	-0.365122	-0.231373	-0.585985	-0.568487	0.524561	0.0533759	0.574167	0.330618	-0.674065	-0.0283046	-0.222994	-0.339302	-0.370992	0.000427404	-0.619012	-0.527164	-0.357894	0.484963	-0.212693	-0.143869	-0.208251	-0.517565	-0.575369	-0.690963
MicroqT1sim2	0.362657	0.0415495	0.484949	0.00645343	-0.255924	-0.219846	0.124457	-0.556853	0.0937934	0.216849	-0.0448977	-0.0900551	0.00147704	0.138965	0.00588018	0.171613	-0.00932657	-0.433953	0.227172	-0.331137	-0.088334	1	-0.13608	-0.285875	-0.360439	0.0173686	-0.430648	0.499081	0.247994	0.0742269	0.304888	0.0647555	-0.230234	0.292189	-0.162368	0.196047	0.319578	0.162365	0.206612	0.0487239	0.305388	0.0255018	-0.0469304	0.268674	0.0906542	0.154896	0.258333	0.296382	0.370238
CytoStainingsim1	-0.0613556	-0.0540697	-0.0508725	0.110546	-0.0515073	0.120276	-0.0690307	0.128622	-0.124218	-0.098105	-0.232972	-0.234895	-0.0287442	0.03955	-0.0145857	-0.2161	0.179431	0.602584	-0.0167792	0.531563	0.229507	-0.13608	1	0.125098	0.353639	-0.142258	0.193913	-0.425975	-0.227693	0.281277	-0.618477	0.0136282	0.0141275	-0.182171	-0.232105	-0.154617	-0.126438	0.00184066	-0.113229	-0.188899	-0.0508232	-0.131611	-0.0450117	-0.507459	-0.3483	0.156773	-0.316646	-0.302928	-0.625728
CytoStainingsim2	-0.383714	-0.482185	-0.0507829	0.206096	-0.0355053	0.339834	0.411849	-0.100727	-0.158457	0.218422	-0.339676	-0.214915	-0.315173	0.0479165	-0.01661	-0.806407	-0.0572584	0.104524	-0.200669	0.682643	0.651196	-0.285875	0.125098	1	0.71231	-0.177305	-0.0758243	-0.56482	-0.294097	0.429473	-0.0993818	0.482517	0.512634	-0.696488	0.217614	-0.20296	-0.372833	-0.146653	-0.229566	-0.441033	-0.608788	-0.27941	0.429608	-0.278155	0.0778114	-0.183114	-0.352872	-0.61832	-0.597069
Myelination	-0.351266	-0.474078	-0.000533984	0.246092	-0.0549383	0.374742	0.41533	0.00886139	-0.294402	0.128816	-0.342063	-0.219398	-0.225449	0.0796048	-0.0395186	-0.817277	0.221674	0.257199	-0.0846198	0.790205	0.747358	-0.360439	0.353639	0.71231	1	-0.281831	-0.0744317	-0.647403	-0.480308	0.398316	-0.232904	0.361939	0.448687	-0.688249	-0.0406048	-0.176325	-0.328775	-0.36897	-0.0390915	-0.411402	-0.563589	-0.153755	0.312857	-0.426469	-0.150691	-0.291182	-0.485047	-0.735516	-0.80614
Allometricscaling	0.151774	0.18535	-0.137941	-0.210183	-0.162822	-0.194647	-0.234775	-0.0634924	0.274726	-0.011652	0.159845	-0.0134293	-0.0606301	-0.118063	-0.0894442	0.305023	-0.463222	0.00287552	-0.157876	-0.214814	-0.365122	0.0173686	-0.142258	-0.177305	-0.281831	1	0.154154	0.164414	0.332554	-0.201801	-0.0215822	-0.10945	0.0820545	0.173278	0.337888	0.0325021	0.019682	0.288835	-0.24158	0.216852	0.00808708	-0.0523482	0.0411004	0.237747	0.254619	0.204487	0.265658	0.320728	0.369426
Meansurfaceareaadult	-0.0222207	0.294759	-0.306701	0.0982704	0.263784	-0.178768	-0.591596	0.391274	-0.0320739	-0.33199	0.352619	0.257108	0.250419	0.0950472	0.163039	0.220241	-0.29296	0.751194	-0.00222512	0.12661	-0.231373	-0.430648	0.193913	-0.0758243	-0.0744317	0.154154	1	-0.120803	0.0024301	-0.243364	-0.601375	-0.367444	0.0536386	0.0701958	0.353357	0.15586	0.0497286	0.310151	-0.13614	0.120774	0.0154918	-0.10522	-0.299548	-0.172749	-0.110524	0.265266	-0.0829548	0.0669814	-0.178898
Meanthicknessadult	0.556779	0.388082	0.30474	-0.126859	-0.0205039	-0.300622	-0.19092	-0.124102	0.225559	-0.0517667	0.428976	0.382986	0.196815	0.110019	-0.0293562	0.636459	-0.0129277	-0.391162	0.378618	-0.754995	-0.585985	0.499081	-0.425975	-0.56482	-0.647403	0.164414	-0.120803	1	0.316099	-0.359702	0.327056	-0.26386	-0.537508	0.705213	-0.193139	0.375869	0.553754	0.202232	0.354071	0.332416	0.668491	0.304504	-0.26537	0.392938	0.0446917	0.134277	0.45502	0.608791	0.704931
Intersubjectvariability	0.208192	0.23391	0.0448185	-0.243512	-0.118209	-0.26584	-0.190517	-0.24573	0.178313	-0.01255	0.0900287	-0.0781334	0.0723437	-0.184467	-0.136133	0.493662	-0.407832	-0.171294	-0.107849	-0.435437	-0.568487	0.247994	-0.227693	-0.294097	-0.480308	0.332554	0.0024301	0.316099	1	-0.220295	0.138386	-0.193994	-0.0152948	0.373489	0.238477	0.0375788	0.109162	0.421425	-0.246319	0.290707	0.259424	0.0879234	-0.121542	0.142297	0.398134	0.175737	0.412094	0.393598	0.568064
FCsim1	-0.202225	-0.435842	0.202652	0.0683885	-0.282531	0.336998	0.367693	-0.163911	-0.0257502	0.322443	-0.337198	-0.288533	-0.153988	0.0290222	-0.107943	-0.638975	0.0900873	-0.126611	-0.00300149	0.473837	0.524561	0.0742269	0.281277	0.429473	0.398316	-0.201801	-0.243364	-0.359702	-0.220295	1	0.0428591	0.686248	0.150898	-0.335045	0.000248087	-0.21647	-0.239801	-0.123824	-0.0199601	-0.315241	-0.197082	-0.0325143	0.346294	-0.218279	-0.00240502	-0.0455862	-0.185649	-0.356332	-0.419231
FCsim2	0.129542	-0.0709376	0.290643	-0.11104	-0.0630675	0.00833913	0.378626	-0.310432	-0.00916536	0.350423	-0.0441058	0.106263	-0.122023	0.0142713	0.0546794	-0.0190934	0.00523417	-0.894273	0.0562183	-0.452129	0.0533759	0.304888	-0.618477	-0.0993818	-0.232904	-0.0215822	-0.601375	0.327056	0.138386	0.0428591	1	0.349751	-0.15601	0.164895	-0.0187479	0.045841	0.117309	-0.103266	0.154519	-0.0412954	0.142553	0.0735859	0.365647	0.418184	0.258688	-0.188906	0.318088	0.308979	0.553899
CogPC1Neurosynth	-0.196349	-0.417594	0.21387	0.0513368	-0.0718717	0.315379	0.465782	-0.179357	-0.0655097	0.36307	-0.437409	-0.252454	-0.381626	0.107851	0.0125045	-0.644079	0.00405822	-0.373478	-0.153737	0.335989	0.574167	0.0647555	0.0136282	0.482517	0.361939	-0.10945	-0.367444	-0.26386	-0.193994	0.686248	0.349751	1	0.155333	-0.35709	0.0640439	-0.178526	-0.219138	-0.16506	-0.17437	-0.435307	-0.295131	-0.301136	0.534759	-0.0909131	0.124805	-0.0859012	-0.183722	-0.246161	-0.222454
Metabolism	-0.407106	-0.290822	-0.292621	0.122043	-0.152143	0.143915	0.207809	-0.0605936	-0.0257057	0.188764	-0.180289	-0.236705	-0.176098	-0.0254182	-0.0195837	-0.546493	-0.428451	0.167587	-0.107376	0.479608	0.330618	-0.230234	0.0141275	0.512634	0.448687	0.0820545	0.0536386	-0.537508	-0.0152948	0.150898	-0.15601	0.155333	1	-0.526094	0.528285	-0.0279883	-0.260584	0.0908304	-0.218368	0.036287	-0.569969	-0.149727	0.270425	0.0568571	0.280437	0.00479164	-0.0396037	-0.349545	-0.271344
X5HT1a	0.595161	0.572619	0.193295	-0.240688	-0.0173484	-0.300003	-0.438717	0.0781441	0.136224	-0.140288	0.383817	0.302694	0.305314	-0.0522161	-0.0821052	0.742586	-0.0714164	-0.158035	0.418643	-0.734279	-0.674065	0.292189	-0.182171	-0.696488	-0.688249	0.173278	0.0701958	0.705213	0.373489	-0.335045	0.164895	-0.35709	-0.526094	1	-0.183362	0.323405	0.53222	0.408323	0.299179	0.537285	0.812066	0.415774	-0.346329	0.21896	-0.0660383	0.315428	0.5521	0.678314	0.635255
X5HT1b	-0.231445	-0.0451622	-0.338625	0.12748	-0.0656	-0.134098	-0.119605	-0.085793	0.0708728	0.144403	0.0948488	0.0184239	-0.0618413	0.119023	0.113934	-0.172111	-0.860833	0.0744092	-0.140825	0.151352	-0.0283046	-0.162368	-0.232105	0.217614	-0.0406048	0.337888	0.353357	-0.193139	0.238477	0.000248087	-0.0187479	0.0640439	0.528285	-0.183362	1	0.0573602	-0.142091	0.539307	-0.325421	0.0552883	-0.223421	-0.246841	0.370648	0.342974	0.570489	0.467798	0.318541	0.243813	0.131385
X5HT2a	0.389183	0.430016	0.109323	0.0753584	0.0130523	-0.251013	-0.301604	-0.0209071	-0.0669079	-0.0924077	0.430482	0.30708	0.357511	0.0955423	0.104247	0.0847037	-0.173328	0.0995907	0.793993	-0.227822	-0.222994	0.196047	-0.154617	-0.20296	-0.176325	0.0325021	0.15586	0.375869	0.0375788	-0.21647	0.045841	-0.178526	-0.0279883	0.323405	0.0573602	1	0.933731	0.231761	0.639496	0.411292	0.308689	0.273018	-0.214127	0.178684	-0.149196	0.234169	0.377178	0.249072	0.198307
X5HT4	0.528123	0.498681	0.226671	-0.00877369	-0.00500611	-0.254574	-0.309303	-0.0126265	-0.0307462	-0.112813	0.438538	0.335267	0.390821	0.071063	0.0605248	0.261163	-0.0585294	-0.0109458	0.830118	-0.395911	-0.339302	0.319578	-0.126438	-0.372833	-0.328775	0.019682	0.0497286	0.553754	0.109162	-0.239801	0.117309	-0.219138	-0.260584	0.53222	-0.142091	0.933731	1	0.240997	0.69915	0.454974	0.540033	0.370523	-0.260948	0.174839	-0.197597	0.252598	0.441824	0.388989	0.3238
X5HT6	0.254365	0.327863	-0.108963	0.0241109	-0.11436	-0.329933	-0.342505	-0.17933	0.119144	0.0727146	0.247487	0.158671	0.0964587	0.0603334	0.0869317	0.221296	-0.792378	0.113035	0.245003	-0.151969	-0.370992	0.162365	0.00184066	-0.146653	-0.36897	0.288835	0.310151	0.202232	0.421425	-0.123824	-0.103266	-0.16506	0.0908304	0.408323	0.539307	0.231761	0.240997	1	-0.114682	0.352687	0.422863	0.0186232	0.126598	0.28248	0.373801	0.771294	0.630326	0.56426	0.326943
X5HTT	0.313771	0.215324	0.240931	0.0570974	-0.141953	0.0993601	0.0552508	0.0329446	-0.130177	0.0117101	0.369179	0.292808	0.45143	-0.00703053	-0.0335804	-0.00705758	0.289972	-0.113662	0.86259	-0.208949	0.000427404	0.206612	-0.113229	-0.229566	-0.0390915	-0.24158	-0.13614	0.354071	-0.246319	-0.0199601	0.154519	-0.17437	-0.218368	0.299179	-0.325421	0.639496	0.69915	-0.114682	1	0.389804	0.43483	0.609709	-0.272252	0.213587	-0.374125	-0.0272411	0.243378	0.0810191	0.0643034
D1	0.308599	0.528271	-0.149185	-0.24861	-0.204377	-0.180372	-0.377169	0.114925	0.150277	-0.127383	0.515567	0.225641	0.503518	-0.349212	-0.196594	0.454833	-0.237262	0.0111912	0.567264	-0.447189	-0.619012	0.0487239	-0.188899	-0.441033	-0.411402	0.216852	0.120774	0.332416	0.290707	-0.315241	-0.0412954	-0.435307	0.036287	0.537285	0.0552883	0.411292	0.454974	0.352687	0.389804	1	0.481255	0.690501	-0.404994	0.315982	0.00381507	0.270455	0.661849	0.358501	0.482336
D2	0.576683	0.512211	0.1941	-0.155523	-0.0949798	-0.162656	-0.28514	0.0925853	0.106072	-0.057953	0.38922	0.314623	0.385314	-0.0108651	-0.0796234	0.578952	-0.0304305	-0.177999	0.559139	-0.606451	-0.527164	0.305388	-0.0508232	-0.608788	-0.563589	0.00808708	0.0154918	0.668491	0.259424	-0.197082	0.142553	-0.295131	-0.569969	0.812066	-0.223421	0.308689	0.540033	0.422863	0.43483	0.481255	1	0.548913	-0.280243	0.250283	-0.0473042	0.382955	0.545216	0.625921	0.504502
DAT	0.301429	0.319579	0.0542984	-0.235085	-0.270574	0.120554	-0.113965	0.154901	-0.00335821	-0.0279022	0.441106	0.192001	0.579783	-0.405393	-0.292699	0.251437	0.190637	-0.139017	0.633366	-0.365733	-0.357894	0.0255018	-0.131611	-0.27941	-0.153755	-0.0523482	-0.10522	0.304504	0.0879234	-0.0325143	0.0735859	-0.301136	-0.149727	0.415774	-0.246841	0.273018	0.370523	0.0186232	0.609709	0.690501	0.548913	1	-0.434301	0.159188	-0.144287	-0.0850267	0.43257	0.090919	0.249579
NAT	-0.18104	-0.357234	0.0152035	0.151604	-0.116379	-0.0284047	0.405604	-0.316349	-0.0230704	0.38118	-0.36684	-0.0996037	-0.445235	0.310815	0.147212	-0.5712	-0.410188	-0.398007	-0.230238	0.314406	0.484963	-0.0469304	-0.0450117	0.429608	0.312857	0.0411004	-0.299548	-0.26537	-0.121542	0.346294	0.365647	0.534759	0.270425	-0.346329	0.370648	-0.214127	-0.260948	0.126598	-0.272252	-0.404994	-0.280243	-0.434301	1	0.24297	0.486944	0.252427	0.0898399	0.106666	-0.101334
H3	0.110611	0.158609	-0.157819	-0.0127823	-0.218517	-0.292101	0.0631658	-0.207314	0.279296	0.295525	0.268506	0.264774	0.063893	0.0751416	0.108393	0.180147	-0.470802	-0.538963	0.208635	-0.472983	-0.212693	0.268674	-0.507459	-0.278155	-0.426469	0.237747	-0.172749	0.392938	0.142297	-0.218279	0.418184	-0.0909131	0.0568571	0.21896	0.342974	0.178684	0.174839	0.28248	0.213587	0.315982	0.250283	0.159188	0.24297	1	0.422258	0.375973	0.591189	0.628864	0.60831
A4B2	-0.139947	-0.130054	-0.117812	0.0375504	-0.167664	-0.198784	0.100944	-0.379302	0.0803132	0.315284	-0.103251	-0.0605785	-0.277734	0.0572633	0.0219575	-0.0236039	-0.660778	-0.392627	-0.276255	-0.128282	-0.143869	0.0906542	-0.3483	0.0778114	-0.150691	0.254619	-0.110524	0.0446917	0.398134	-0.00240502	0.258688	0.124805	0.280437	-0.0660383	0.570489	-0.149196	-0.197597	0.373801	-0.374125	0.00381507	-0.0473042	-0.144287	0.486944	0.422258	1	0.266491	0.362745	0.337295	0.389681
M1	0.193486	0.299993	-0.167368	0.121951	-0.0931416	-0.288471	-0.30463	-0.0695955	0.0825979	0.0678081	0.169182	0.155951	0.048605	0.230569	0.132294	0.120465	-0.707848	0.145588	0.258673	-0.0324091	-0.208251	0.154896	0.156773	-0.183114	-0.291182	0.204487	0.265266	0.134277	0.175737	-0.0455862	-0.188906	-0.0859012	0.00479164	0.315428	0.467798	0.234169	0.252598	0.771294	-0.0272411	0.270455	0.382955	-0.0850267	0.252427	0.375973	0.266491	1	0.540049	0.611018	0.166486
VAChT	0.337574	0.423577	-0.0782472	-0.0879999	-0.307478	-0.337887	-0.221584	-0.196133	0.141154	0.15506	0.412934	0.292148	0.288451	-0.0655851	-0.0309581	0.320036	-0.579003	-0.36859	0.501778	-0.49591	-0.517565	0.258333	-0.316646	-0.352872	-0.485047	0.265658	-0.0829548	0.45502	0.412094	-0.185649	0.318088	-0.183722	-0.0396037	0.5521	0.318541	0.377178	0.441824	0.630326	0.243378	0.661849	0.545216	0.43257	0.0898399	0.591189	0.362745	0.540049	1	0.687716	0.660814
CB1	0.394531	0.457109	-0.0194949	-0.125503	-0.00046056	-0.473003	-0.350529	-0.0629196	0.256361	-0.0226222	0.34689	0.361671	0.121679	0.144901	0.110774	0.596753	-0.506398	-0.332492	0.209674	-0.663531	-0.575369	0.296382	-0.302928	-0.61832	-0.735516	0.320728	0.0669814	0.608791	0.393598	-0.356332	0.308979	-0.246161	-0.349545	0.678314	0.243813	0.249072	0.388989	0.56426	0.0810191	0.358501	0.625921	0.090919	0.106666	0.628864	0.337295	0.611018	0.687716	1	0.753462
MU	0.344055	0.407225	0.0180762	-0.310078	-0.0689341	-0.369053	-0.210545	-0.154332	0.318335	0.0258208	0.326316	0.229716	0.135973	-0.147208	-0.0314543	0.68304	-0.322442	-0.590473	0.115984	-0.884318	-0.690963	0.370238	-0.625728	-0.597069	-0.80614	0.369426	-0.178898	0.704931	0.568064	-0.419231	0.553899	-0.222454	-0.271344	0.635255	0.131385	0.198307	0.3238	0.326943	0.0643034	0.482336	0.504502	0.249579	-0.101334	0.60831	0.389681	0.166486	0.660814	0.753462	1
NMDA	0.277785	0.248941	0.0654887	-0.0529105	-0.190102	-0.159109	-0.0483351	-0.287572	0.095288	0.144221	0.333026	0.166097	0.215473	-0.0913795	-0.0246718	-0.0359267	-0.454105	-0.14099	0.550902	-0.17457	-0.189211	0.205101	-0.205091	0.042133	-0.13439	0.135614	-0.0367878	0.275603	0.272085	-0.0713253	0.176749	-0.0366697	0.220311	0.208007	0.26628	0.499213	0.446273	0.483105	0.261971	0.449773	0.224081	0.317747	0.00457752	0.261735	0.194283	0.258804	0.579495	0.217574	0.308852
mGluR5	0.288455	0.194123	0.077947	-0.108511	-0.305048	0.039179	0.210262	-0.0810224	0.059896	0.256291	0.251159	0.225252	0.271126	-0.0928528	-0.107624	0.037848	-0.0350367	-0.598352	0.568918	-0.399665	-0.135511	0.168419	-0.322757	-0.208981	-0.166717	-0.0612732	-0.372305	0.373049	0.0428424	0.0370556	0.517008	0.0177336	-0.138576	0.350183	-0.104582	0.208209	0.313663	0.114191	0.545047	0.44848	0.528462	0.633979	0.126834	0.503782	0.135925	0.0370749	0.645876	0.335279	0.430569
GABAabz	-0.11969	-0.082093	-0.102148	0.293096	0.0785429	0.0328089	-0.0898773	0.043855	-0.0618151	-0.0492652	0.0365932	0.0387866	-0.0560595	0.291863	0.166849	-0.393138	-0.354046	0.560505	0.232923	0.51182	0.249303	-0.140806	0.26487	0.29581	0.302658	0.024462	0.47755	-0.242632	-0.184604	0.151753	-0.404256	0.0707938	0.335568	-0.235717	0.37144	0.331714	0.171029	0.288824	0.0733143	-0.142975	-0.17475	-0.276144	0.0924852	-0.163376	-0.0582066	0.288007	-0.126115	-0.150341	-0.428051
[truncated: 3 more columns]

## Sheet: p_spin
p_spin values for spatial correlations between all cortical profiles (rs are presented on previous sheet)
	g_Volume	g_Surfacearea	g_Thickness	g_Curvature	g_Sulcaldepth	Age_Volume	Age_Surfacearea	Age_Thickness	Age_Curvature	Age_Sulcaldepth	Sex_Volume	Sex_Surfacearea	Sex_Thickness	Sex_Curvature	Sex_Sulcaldepth	PC1	PC2	PC3	PC4	GeneexpressionPC1	MicroqT1sim1	MicroqT1sim2	CytoStainingsim1	CytoStainingsim2	Myelination	Allometricscaling	Meansurfaceareaadult	Meanthicknessadult	Intersubjectvariability	FCsim1	FCsim2	CogPC1Neurosynth	Metabolism	X5HT1a	X5HT1b	X5HT2a	X5HT4	X5HT6	X5HTT	D1	D2	DAT	NAT	H3	A4B2	M1	VAChT	CB1	MU
g_Volume	0	0	0	0.007	0.1955	0.0025	0.187	0.4595	0.5875	0.776	0.1055	0.082	0.2085	0.426	0.702	0.0085	0.9475	0.6195	0.0095	0.0105	0.062	0	0.8305	0.0055	0.0125	0.194	0.921	0	0.1595	0.2195	0.6715	0.314	0.006	0	0.172	0.001	0	0.0455	0.064	0.076	0	0.092	0.3845	0.632	0.49	0.131	0.0315	0.001	0.1025
g_Surfacearea	0	0	0.2515	0.034	0.374	0.0025	0.0005	0.111	0.5495	0.151	0.019	0.025	0.057	0.0985	0.873	0.0015	0.326	0.6825	0.0785	0.0275	0.0005	0.726	0.888	0.0035	0.0035	0.137	0.141	0.056	0.1305	0.0075	0.8635	0.013	0.0925	0	0.808	0.002	0.0015	0.018	0.3575	0	0.005	0.1535	0.064	0.497	0.57	0.012	0.018	0.0025	0.0885
g_Thickness	0	0.2515	0	0.463	0.36	0.7495	0.1235	0.001	0.058	0.2115	0.4535	0.531	0.9115	0.02	0.798	0.8245	0.074	0.1845	0.3635	0.5555	0.355	0	0.8135	0.754	0.9985	0.3285	0.1415	0.079	0.785	0.1995	0.2045	0.163	0.0485	0.3045	0.05	0.4925	0.178	0.461	0.173	0.3895	0.3315	0.766	0.933	0.325	0.464	0.231	0.6525	0.89	0.9305
g_Curvature	0.007	0.034	0.463	0	0.0235	0.605	0.421	0.0545	0	0.091	0.715	0.0955	0.2535	0	0	0	0.493	0.14	0.644	0	0.0035	0.95	0.154	0.0055	0.001	0.0105	0.401	0.17	0.003	0.415	0.269	0.504	0.159	0	0.2325	0.3305	0.9185	0.7855	0.5205	0.003	0.0615	0.0015	0.0315	0.868	0.6705	0.128	0.403	0.112	0
g_Sulcaldepth	0.1955	0.374	0.36	0.0235	0	0.5695	0.4625	0.0035	0.447	0	0.152	0.009	0.9815	0.1095	0	0.2565	0.258	0.049	0.082	0.886	0.9095	0.0185	0.4665	0.7085	0.6135	0.139	0.0435	0.8805	0.303	0.0065	0.6175	0.406	0.144	0.8665	0.6375	0.89	0.956	0.3165	0.21	0.035	0.3005	0.0025	0.1425	0.0095	0.094	0.3325	0.002	0.999	0.5675
Age_Volume	0.0025	0.0025	0.7495	0.605	0.5695	0	0	0.001	0.0005	0.0855	0.163	0.0815	0.787	0.008	0.1295	0.009	0.004	0.938	0.8375	0.029	0.006	0.064	0.476	0.003	0.004	0.09	0.2775	0.026	0.037	0.013	0.966	0.012	0.271	0.0355	0.359	0.0275	0.048	0.003	0.5005	0.1915	0.319	0.4355	0.8395	0.012	0.118	0.0015	0.006	0	0.006
Age_Surfacearea	0.187	0.0005	0.1235	0.421	0.4625	0	0	0.065	0.3625	0.0005	0.152	0.2945	0.2335	0.531	0.569	0.0035	0.167	0.079	0.6455	0.341	0.0005	0.4355	0.852	0.038	0.016	0.0825	0	0.4345	0.288	0.0365	0.2275	0.0055	0.264	0.0485	0.5095	0.1225	0.196	0.016	0.794	0.0605	0.333	0.656	0.0295	0.827	0.664	0.0175	0.3075	0.0625	0.482
Age_Thickness	0.4595	0.111	0.001	0.0545	0.0035	0.001	0.065	0	0.815	0.0065	0.4115	0.451	0.274	0.052	0.209	0.376	0.124	0.036	0.942	0.9605	0.603	0	0.5315	0.538	0.9545	0.6235	0.0225	0.4645	0.1045	0.299	0.1475	0.261	0.679	0.6685	0.602	0.893	0.9565	0.1845	0.847	0.5105	0.7075	0.389	0.023	0.1755	0.006	0.5615	0.2225	0.697	0.4705
Age_Curvature	0.5875	0.5495	0.058	0	0.447	0.0005	0.3625	0.815	0	0.2415	0.545	0.9125	0.3565	0.1005	0	0.042	0.0705	0.358	0.5275	0.03	0.022	0.3735	0.323	0.1575	0.003	0.0015	0.807	0.0435	0.0825	0.8145	0.938	0.5575	0.786	0.255	0.523	0.51	0.7875	0.191	0.237	0.174	0.404	0.9705	0.842	0.002	0.462	0.323	0.1885	0.0045	0.001
Age_Sulcaldepth	0.776	0.151	0.2115	0.091	0	0.0855	0.0005	0.0065	0.2415	0	0.23	0.4265	0.256	0.436	0.782	0.042	0.109	0.0135	0.9215	0.6605	0.07	0.063	0.709	0.22	0.4515	0.906	0.0435	0.809	0.932	0.033	0.111	0.015	0.1685	0.5435	0.277	0.6055	0.6	0.5485	0.9555	0.536	0.8255	0.9125	0.0055	0.059	0.0365	0.5705	0.351	0.8925	0.913
Sex_Volume	0.1055	0.019	0.4535	0.715	0.152	0.163	0.152	0.4115	0.545	0.23	0	0	0	0.016	0.6085	0.064	0.3045	0.763	0.05	0.254	0.012	0.7275	0.5815	0.1305	0.0785	0.2225	0.08	0.039	0.669	0.088	0.9245	0.0365	0.3725	0.1525	0.5345	0.008	0.049	0.092	0.111	0.009	0.209	0.0565	0.138	0.324	0.695	0.2675	0.0215	0.06	0.309
Sex_Surfacearea	0.082	0.025	0.531	0.0955	0.009	0.0815	0.2945	0.451	0.9125	0.4265	0	0	0.462	0.0375	0.004	0.187	0.3525	0.964	0.079	0.2435	0.159	0.4455	0.429	0.2555	0.1885	0.9085	0.0715	0.021	0.574	0.067	0.745	0.191	0.102	0.1405	0.8925	0.0225	0.0375	0.1725	0.103	0.247	0.17	0.3645	0.6635	0.123	0.756	0.1605	0.0455	0.002	0.3295
Sex_Thickness	0.2085	0.057	0.9115	0.2535	0.9815	0.787	0.2335	0.274	0.3565	0.256	0	0.462	0	0	0.1395	0.2265	0.5905	0.6955	0.041	0.422	0.1575	0.986	0.948	0.175	0.3395	0.64	0.2875	0.4815	0.709	0.4975	0.7985	0.0975	0.4055	0.289	0.7195	0.073	0.1125	0.5845	0.0245	0.0065	0.2035	0	0.0345	0.8385	0.257	0.7635	0.2485	0.6365	0.7085
Sex_Curvature	0.426	0.0985	0.02	0	0.1095	0.008	0.531	0.052	0.1005	0.436	0.016	0.0375	0	0	0	0.028	0.1045	0.831	0.994	0.0335	0.003	0.0465	0.6075	0.483	0.2735	0.112	0.322	0.1715	0.0095	0.725	0.8535	0.1145	0.739	0.4825	0.176	0.167	0.325	0.4225	0.934	0	0.8875	0	0	0.2635	0.429	0.0005	0.431	0.0345	0.0735
Sex_Sulcaldepth	0.702	0.873	0.798	0	0	0.1295	0.569	0.209	0	0.782	0.6085	0.004	0.1395	0	0	0.5245	0.052	0.5915	0.727	0.514	0.1855	0.95	0.8645	0.8485	0.658	0.299	0.024	0.734	0.1175	0.228	0.538	0.8915	0.8025	0.3475	0.071	0.1445	0.402	0.191	0.6735	0.012	0.34	0	0.0695	0.155	0.773	0.031	0.683	0.1655	0.728
PC1	0.0085	0.0015	0.8245	0	0.2565	0.009	0.0035	0.376	0.042	0.042	0.064	0.187	0.2265	0.028	0.5245	0	0.9735	0.9925	1	0	0	0.27	0.533	0	0	0.045	0.332	0.002	0.0125	0	0.967	0	0	0	0.365	0.724	0.2915	0.1625	0.98	0.009	0.006	0.3245	0	0.4275	0.9245	0.454	0.1535	0.001	0.0005
PC2	0.9475	0.326	0.074	0.493	0.258	0.004	0.167	0.124	0.0705	0.109	0.3045	0.3525	0.5905	0.1045	0.052	0.9735	0	0.9775	0.926	0.924	0.2005	0.955	0.193	0.652	0.1145	0	0.1995	0.9355	0.003	0.537	0.9795	0.977	0	0.639	0	0.195	0.6995	0	0.095	0.0935	0.8245	0.19	0	0	0	0	0	0	0.0465
PC3	0.6195	0.6825	0.1845	0.14	0.049	0.938	0.079	0.036	0.358	0.0135	0.763	0.964	0.6955	0.831	0.5915	0.9925	0.9775	0	0.9965	0.1115	0.946	0	0.014	0.7595	0.3065	0.989	0	0.1395	0.502	0.6045	0	0.1765	0.4765	0.7005	0.7365	0.72	0.9715	0.655	0.7385	0.9735	0.6935	0.704	0.153	0.009	0.1305	0.423	0.162	0.1605	0.023
PC4	0.0095	0.0785	0.3635	0.644	0.082	0.8375	0.6455	0.942	0.5275	0.9215	0.05	0.079	0.041	0.994	0.727	1	0.926	0.9965	0	0.6055	0.66	0.118	0.9685	0.471	0.7625	0.28	0.9945	0.118	0.608	0.987	0.8935	0.625	0.6215	0.107	0.5135	0	0	0.1695	0	0.001	0.011	0.0025	0.4335	0.4895	0.265	0.1065	0.015	0.388	0.755
GeneexpressionPC1	0.0105	0.0275	0.5555	0	0.886	0.029	0.341	0.9605	0.03	0.6605	0.254	0.2435	0.422	0.0335	0.514	0	0.924	0.1115	0.6055	0	0.0015	0.019	0.073	0.0015	0	0.152	0.5965	0	0.039	0.02	0.2485	0.2205	0.006	0.002	0.5135	0.4065	0.1385	0.3725	0.4965	0.0545	0.007	0.2105	0.271	0.0455	0.672	0.859	0.0255	0	0
MicroqT1sim1	0.062	0.0005	0.355	0.0035	0.9095	0.006	0.0005	0.603	0.022	0.07	0.012	0.159	0.1575	0.003	0.1855	0	0.2005	0.946	0.66	0.0015	0	0.605	0.511	0	0	0.014	0.329	0.007	0.0035	0.0075	0.8955	0	0.0595	0	0.8875	0.299	0.146	0.0235	0.9995	0	0.0175	0.117	0.009	0.36	0.544	0.197	0.002	0.001	0.0005
MicroqT1sim2	0	0.726	0	0.95	0.0185	0.064	0.4355	0	0.3735	0.063	0.7275	0.4455	0.986	0.0465	0.95	0.27	0.955	0	0.118	0.019	0.605	0	0.2435	0.016	0.0055	0.8995	0.001	0	0.1035	0.5935	0.031	0.609	0.049	0.028	0.306	0.0875	0.0055	0.213	0.153	0.742	0.0095	0.824	0.714	0.0305	0.4965	0.1815	0.069	0.017	0.009
CytoStainingsim1	0.8305	0.888	0.8135	0.154	0.4665	0.476	0.852	0.5315	0.323	0.709	0.5815	0.429	0.948	0.6075	0.8645	0.533	0.193	0.014	0.9685	0.073	0.511	0.2435	0	0.7395	0.1465	0.2415	0.4845	0.0805	0.2435	0.2665	0.065	0.9695	0.9625	0.678	0.169	0.6505	0.7615	0.9935	0.7725	0.604	0.9265	0.7805	0.9205	0.02	0.204	0.3885	0.244	0.2695	0.004
CytoStainingsim2	0.0055	0.0035	0.754	0.0055	0.7085	0.003	0.038	0.538	0.1575	0.22	0.1305	0.2555	0.175	0.483	0.8485	0	0.652	0.7595	0.471	0.0015	0	0.016	0.7395	0	0	0.167	0.6945	0.002	0.0895	0.0145	0.792	0.003	0	0	0.141	0.3425	0.065	0.2955	0.3165	0.0095	0	0.265	0.029	0.209	0.757	0.1635	0.0525	0	0.002
Myelination	0.0125	0.0035	0.9985	0.001	0.6135	0.004	0.016	0.9545	0.003	0.4515	0.0785	0.1885	0.3395	0.2735	0.658	0	0.1145	0.3065	0.7625	0	0	0.0055	0.1465	0	0	0.038	0.668	0	0.007	0.0235	0.4515	0.0585	0	0	0.831	0.374	0.103	0.0135	0.8725	0.0125	0	0.575	0.0995	0.021	0.457	0.0185	0.0025	0	0
Allometricscaling	0.194	0.137	0.3285	0.0105	0.139	0.09	0.0825	0.6235	0.0015	0.906	0.2225	0.9085	0.64	0.112	0.299	0.045	0	0.989	0.28	0.152	0.014	0.8995	0.2415	0.167	0.038	0	0.3855	0.2515	0.01	0.1285	0.8755	0.3535	0.5225	0.218	0.0085	0.7665	0.863	0.009	0.0665	0.082	0.956	0.6965	0.711	0.0405	0.0275	0.0545	0.045	0.0095	0.0035
Meansurfaceareaadult	0.921	0.141	0.1415	0.401	0.0435	0.2775	0	0.0225	0.807	0.0435	0.08	0.0715	0.2875	0.322	0.024	0.332	0.1995	0	0.9945	0.5965	0.329	0.001	0.4845	0.6945	0.668	0.3855	0	0.572	0.989	0.2115	0.0145	0.035	0.8065	0.742	0.1635	0.438	0.844	0.1105	0.5605	0.616	0.9565	0.636	0.1025	0.4115	0.6125	0.14	0.736	0.7	0.492
Meanthicknessadult	0	0.056	0.079	0.17	0.8805	0.026	0.4345	0.4645	0.0435	0.809	0.039	0.021	0.4815	0.1715	0.734	0.002	0.9355	0.1395	0.118	0	0.007	0	0.0805	0.002	0	0.2515	0.572	0	0.079	0.069	0.33	0.284	0.0005	0.0015	0.3555	0.0305	0.0005	0.212	0.1005	0.124	0	0.2135	0.2625	0.052	0.8395	0.3885	0.0165	0	0
Intersubjectvariability	0.1595	0.1305	0.785	0.003	0.303	0.037	0.288	0.1045	0.0825	0.932	0.669	0.574	0.709	0.0095	0.1175	0.0125	0.003	0.502	0.608	0.039	0.0035	0.1035	0.2435	0.0895	0.007	0.01	0.989	0.079	0	0.1945	0.621	0.2585	0.9295	0.0475	0.181	0.8295	0.5515	0.0015	0.2065	0.071	0.1635	0.624	0.4645	0.3495	0.0055	0.1855	0.0155	0.027	0.0005
FCsim1	0.2195	0.0075	0.1995	0.415	0.0065	0.013	0.0365	0.299	0.8145	0.033	0.088	0.067	0.4975	0.725	0.228	0	0.537	0.6045	0.987	0.02	0.0075	0.5935	0.2665	0.0145	0.0235	0.1285	0.2115	0.069	0.1945	0	0.879	0	0.3865	0.105	0.9985	0.211	0.2435	0.3965	0.9255	0.0925	0.4575	0.8855	0.0505	0.27	0.9895	0.7215	0.3305	0.0425	0.053
FCsim2	0.6715	0.8635	0.2045	0.269	0.6175	0.966	0.2275	0.1475	0.938	0.111	0.9245	0.745	0.7985	0.8535	0.538	0.967	0.9795	0	0.8935	0.2485	0.8955	0.031	0.065	0.792	0.4515	0.8755	0.0145	0.33	0.621	0.879	0	0.3075	0.5735	0.731	0.924	0.891	0.769	0.723	0.691	0.918	0.7885	0.874	0.3235	0.1465	0.437	0.3365	0.319	0.2935	0.08
CogPC1Neurosynth	0.314	0.013	0.163	0.504	0.406	0.012	0.0055	0.261	0.5575	0.015	0.0365	0.191	0.0975	0.1145	0.8915	0	0.977	0.1765	0.625	0.2205	0	0.609	0.9695	0.003	0.0585	0.3535	0.035	0.284	0.2585	0	0.3075	0	0.4345	0.1565	0.6915	0.4375	0.4165	0.2755	0.506	0.018	0.3545	0.256	0	0.7245	0.6205	0.5565	0.4435	0.2325	0.4785
Metabolism	0.006	0.0925	0.0485	0.159	0.144	0.271	0.264	0.679	0.786	0.1685	0.3725	0.102	0.4055	0.739	0.8025	0	0	0.4765	0.6215	0.006	0.0595	0.049	0.9625	0	0	0.5225	0.8065	0.0005	0.9295	0.3865	0.5735	0.4345	0	0.003	0	0.8575	0.1775	0.5325	0.2635	0.847	0.001	0.457	0.126	0.791	0.108	0.9555	0.836	0.014	0.2155
X5HT1a	0	0	0.3045	0	0.8665	0.0355	0.0485	0.6685	0.255	0.5435	0.1525	0.1405	0.289	0.4825	0.3475	0	0.639	0.7005	0.107	0.002	0	0.028	0.678	0	0	0.218	0.742	0.0015	0.0475	0.105	0.731	0.1565	0.003	0	0.339	0.118	0.0035	0.0025	0.247	0.002	0	0.0845	0.2055	0.4515	0.811	0.015	0.0015	0	0.0015
X5HT1b	0.172	0.808	0.05	0.2325	0.6375	0.359	0.5095	0.602	0.523	0.277	0.5345	0.8925	0.7195	0.176	0.071	0.365	0	0.7365	0.5135	0.5135	0.8875	0.306	0.169	0.141	0.831	0.0085	0.1635	0.3555	0.181	0.9985	0.924	0.6915	0	0.339	0	0.716	0.432	0	0.101	0.7675	0.264	0.1445	0.0005	0.0225	0	0	0.104	0.134	0.5545
X5HT2a	0.001	0.002	0.4925	0.3305	0.89	0.0275	0.1225	0.893	0.51	0.6055	0.008	0.0225	0.073	0.167	0.1445	0.724	0.195	0.72	0	0.4065	0.299	0.0875	0.6505	0.3425	0.374	0.7665	0.438	0.0305	0.8295	0.211	0.891	0.4375	0.8575	0.118	0.716	0	0	0.0725	0	0.014	0.2275	0.229	0.3685	0.4515	0.482	0.054	0.0185	0.16	0.479
X5HT4	0	0.0015	0.178	0.9185	0.956	0.048	0.196	0.9565	0.7875	0.6	0.049	0.0375	0.1125	0.325	0.402	0.2915	0.6995	0.9715	0	0.1385	0.146	0.0055	0.7615	0.065	0.103	0.863	0.844	0.0005	0.5515	0.2435	0.769	0.4165	0.1775	0.0035	0.432	0	0	0.1	0	0.022	0.0065	0.118	0.3375	0.5565	0.437	0.065	0.011	0.0215	0.284
X5HT6	0.0455	0.018	0.461	0.7855	0.3165	0.003	0.016	0.1845	0.191	0.5485	0.092	0.1725	0.5845	0.4225	0.191	0.1625	0	0.655	0.1695	0.3725	0.0235	0.213	0.9935	0.2955	0.0135	0.009	0.1105	0.212	0.0015	0.3965	0.723	0.2755	0.5325	0.0025	0	0.0725	0.1	0	0.492	0.0145	0.0005	0.917	0.3745	0.06	0.0085	0	0	0	0.059
X5HTT	0.064	0.3575	0.173	0.5205	0.21	0.5005	0.794	0.847	0.237	0.9555	0.111	0.103	0.0245	0.934	0.6735	0.98	0.095	0.7385	0	0.4965	0.9995	0.153	0.7725	0.3165	0.8725	0.0665	0.5605	0.1005	0.2065	0.9255	0.691	0.506	0.2635	0.247	0.101	0	0	0.492	0	0.064	0.0805	0.002	0.2515	0.391	0.066	0.866	0.311	0.7125	0.8375
D1	0.076	0	0.3895	0.003	0.035	0.1915	0.0605	0.5105	0.174	0.536	0.009	0.247	0.0065	0	0.012	0.009	0.0935	0.9735	0.001	0.0545	0	0.742	0.604	0.0095	0.0125	0.082	0.616	0.124	0.071	0.0925	0.918	0.018	0.847	0.002	0.7675	0.014	0.022	0.0145	0.064	0	0.0255	0	0.0295	0.1425	0.9865	0.045	0	0.039	0.0235
D2	0	0.005	0.3315	0.0615	0.3005	0.319	0.333	0.7075	0.404	0.8255	0.209	0.17	0.2035	0.8875	0.34	0.006	0.8245	0.6935	0.011	0.007	0.0175	0.0095	0.9265	0	0	0.956	0.9565	0	0.1635	0.4575	0.7885	0.3545	0.001	0	0.264	0.2275	0.0065	0.0005	0.0805	0.0255	0	0.0095	0.397	0.4725	0.887	0	0.007	0	0.0955
DAT	0.092	0.1535	0.766	0.0015	0.0025	0.4355	0.656	0.389	0.9705	0.9125	0.0565	0.3645	0	0	0	0.3245	0.19	0.704	0.0025	0.2105	0.117	0.824	0.7805	0.265	0.575	0.6965	0.636	0.2135	0.624	0.8855	0.874	0.256	0.457	0.0845	0.1445	0.229	0.118	0.917	0.002	0	0.0095	0	0.034	0.626	0.599	0.621	0.0225	0.747	0.4605
NAT	0.3845	0.064	0.933	0.0315	0.1425	0.8395	0.0295	0.023	0.842	0.0055	0.138	0.6635	0.0345	0	0.0695	0	0	0.153	0.4335	0.271	0.009	0.714	0.9205	0.029	0.0995	0.711	0.1025	0.2625	0.4645	0.0505	0.3235	0	0.126	0.2055	0.0005	0.3685	0.3375	0.3745	0.2515	0.0295	0.397	0.034	0	0.333	0.0005	0.019	0.7465	0.682	0.774
H3	0.632	0.497	0.325	0.868	0.0095	0.012	0.827	0.1755	0.002	0.059	0.324	0.123	0.8385	0.2635	0.155	0.4275	0	0.009	0.4895	0.0455	0.36	0.0305	0.02	0.209	0.021	0.0405	0.4115	0.052	0.3495	0.27	0.1465	0.7245	0.791	0.4515	0.0225	0.4515	0.5565	0.06	0.391	0.1425	0.4725	0.626	0.333	0	0.015	0.004	0	0	0.001
A4B2	0.49	0.57	0.464	0.6705	0.094	0.118	0.664	0.006	0.462	0.0365	0.695	0.756	0.257	0.429	0.773	0.9245	0	0.1305	0.265	0.672	0.544	0.4965	0.204	0.757	0.457	0.0275	0.6125	0.8395	0.0055	0.9895	0.437	0.6205	0.108	0.811	0	0.482	0.437	0.0085	0.066	0.9865	0.887	0.599	0.0005	0.015	0	0.055	0.0615	0.0645	0.0905
M1	0.131	0.012	0.231	0.128	0.3325	0.0015	0.0175	0.5615	0.323	0.5705	0.2675	0.1605	0.7635	0.0005	0.031	0.454	0	0.423	0.1065	0.859	0.197	0.1815	0.3885	0.1635	0.0185	0.0545	0.14	0.3885	0.1855	0.7215	0.3365	0.5565	0.9555	0.015	0	0.054	0.065	0	0.866	0.045	0	0.621	0.019	0.004	0.055	0	0	0	0.351
VAChT	0.0315	0.018	0.6525	0.403	0.002	0.006	0.3075	0.2225	0.1885	0.351	0.0215	0.0455	0.2485	0.431	0.683	0.1535	0	0.162	0.015	0.0255	0.002	0.069	0.244	0.0525	0.0025	0.045	0.736	0.0165	0.0155	0.3305	0.319	0.4435	0.836	0.0015	0.104	0.0185	0.011	0	0.311	0	0.007	0.0225	0.7465	0	0.0615	0	0	0	0
CB1	0.001	0.0025	0.89	0.112	0.999	0	0.0625	0.697	0.0045	0.8925	0.06	0.002	0.6365	0.0345	0.1655	0.001	0	0.1605	0.388	0	0.001	0.017	0.2695	0	0	0.0095	0.7	0	0.027	0.0425	0.2935	0.2325	0.014	0	0.134	0.16	0.0215	0	0.7125	0.039	0	0.747	0.682	0	0.0645	0	0	0	0
MU	0.1025	0.0885	0.9305	0	0.5675	0.006	0.482	0.4705	0.001	0.913	0.309	0.3295	0.7085	0.0735	0.728	0.0005	0.0465	0.023	0.755	0	0.0005	0.009	0.004	0.002	0	0.0035	0.492	0	0.0005	0.053	0.08	0.4785	0.2155	0.0015	0.5545	0.479	0.284	0.059	0.8375	0.0235	0.0955	0.4605	0.774	0.001	0.0905	0.351	0	0	0
NMDA	0.033	0.0995	0.664	0.517	0.037	0.1625	0.798	0.0095	0.299	0.255	0.0235	0.184	0.226	0.179	0.697	0.835	0	0.5055	0	0.354	0.2605	0.081	0.324	0.7755	0.3625	0.232	0.8565	0.093	0.0395	0.6175	0.453	0.84	0.113	0.205	0.093	0	0.001	0	0.128	0	0.205	0.035	0.9795	0.071	0.2225	0.022	0	0.112	0.09
mGluR5	0.078	0.339	0.6715	0.23	0.0025	0.778	0.3425	0.6285	0.547	0.098	0.2865	0.1735	0.258	0.238	0.169	0.8715	0.8295	0.0025	0.004	0.063	0.5725	0.2355	0.212	0.352	0.443	0.6875	0.073	0.057	0.834	0.833	0.032	0.9455	0.4225	0.1115	0.585	0.299	0.126	0.496	0.0055	0.0105	0.0015	0	0.6045	0.0015	0.524	0.81	0	0.0465	0.043
GABAabz	0.2885	0.5705	0.512	0.001	0.487	0.745	0.5735	0.754	0.49	0.6975	0.796	0.7365	0.7295	0	0.0165	0.0005	0.003	0	0.1265	0	0.1235	0.2635	0.027	0.0085	0.0085	0.851	0.0005	0.09	0.203	0.249	0.0155	0.5865	0.019	0.098	0.003	0.0015	0.217	0.017	0.6465	0.294	0.223	0.0215	0.516	0.217	0.716	0.013	0.473	0.257	0.004
[truncated: 4 more columns]

## Sheet: g_age
Within-region spatial correlation results between cortical g profiles and cortical age profiles (matched for morphometry measure)
region	r	p	x	y
bankssts	-0.644577	0	g ~ Volume	Age ~ Volume
caudalanteriorcingulate	-0.670083	0	g ~ Volume	Age ~ Volume
caudalmiddlefrontal	-0.258324	1.45877310901393e-110	g ~ Volume	Age ~ Volume
cuneus	-0.583807	6.31650862174004e-298	g ~ Volume	Age ~ Volume
entorhinal	-0.600445	1.2462383001174e-196	g ~ Volume	Age ~ Volume
fusiform	0.251596	2.62366874612812e-135	g ~ Volume	Age ~ Volume
inferiorparietal	-0.374946	0	g ~ Volume	Age ~ Volume
inferiortemporal	-0.128465	5.08896399080085e-33	g ~ Volume	Age ~ Volume
isthmuscingulate	-0.777011	0	g ~ Volume	Age ~ Volume
lateraloccipital	-0.414963	0	g ~ Volume	Age ~ Volume
lateralorbitofrontal	-0.381363	7.93582913147066e-294	g ~ Volume	Age ~ Volume
lingual	-0.325436	4.02285499876902e-199	g ~ Volume	Age ~ Volume
medialorbitofrontal	0.604182	0	g ~ Volume	Age ~ Volume
middletemporal	-0.532947	0	g ~ Volume	Age ~ Volume
parahippocampal	-0.0267008	0.110194	g ~ Volume	Age ~ Volume
paracentral	-0.111903	2.69923015353165e-21	g ~ Volume	Age ~ Volume
parsopercularis	-0.172101	1.99655609898657e-38	g ~ Volume	Age ~ Volume
parsorbitalis	0.349931	6.6737959305484e-56	g ~ Volume	Age ~ Volume
parstriangularis	-0.0563125	0.00017805	g ~ Volume	Age ~ Volume
pericalcarine	0.415278	1.13325790330005e-155	g ~ Volume	Age ~ Volume
postcentral	-0.480621	0	g ~ Volume	Age ~ Volume
posteriorcingulate	-0.597408	0	g ~ Volume	Age ~ Volume
precentral	-0.426156	0	g ~ Volume	Age ~ Volume
precuneus	-0.114029	2.0978145446902e-45	g ~ Volume	Age ~ Volume
rostralanteriorcingulate	-0.281996	6.03277855752451e-39	g ~ Volume	Age ~ Volume
rostralmiddlefrontal	-0.0915767	1.67540211559239e-29	g ~ Volume	Age ~ Volume
superiorfrontal	-0.101787	1.99978394469501e-56	g ~ Volume	Age ~ Volume
superiorparietal	0.123009	1.58114648280289e-70	g ~ Volume	Age ~ Volume
superiortemporal	-0.660406	0	g ~ Volume	Age ~ Volume
supramarginal	-0.271815	1.63889225455355e-281	g ~ Volume	Age ~ Volume
frontalpole	-0.721021	6.82988682814724e-104	g ~ Volume	Age ~ Volume
temporalpole	-0.638027	5.70792321875447e-190	g ~ Volume	Age ~ Volume
transversetemporal	-0.912087	0	g ~ Volume	Age ~ Volume
insula	-0.328167	1.27666983972852e-257	g ~ Volume	Age ~ Volume
bankssts	-0.83895	0	g ~ Surface area	Age ~ Surface area
caudalanteriorcingulate	-0.710502	0	g ~ Surface area	Age ~ Surface area
caudalmiddlefrontal	0.0601042	3.14800855850896e-07	g ~ Surface area	Age ~ Surface area
cuneus	-0.486071	2.00998820284603e-193	g ~ Surface area	Age ~ Surface area
entorhinal	-0.832197	0	g ~ Surface area	Age ~ Surface area
fusiform	-0.45041	0	g ~ Surface area	Age ~ Surface area
inferiorparietal	-0.348637	0	g ~ Surface area	Age ~ Surface area
inferiortemporal	-0.30976	6.71950795571345e-191	g ~ Surface area	Age ~ Surface area
isthmuscingulate	-0.734707	0	g ~ Surface area	Age ~ Surface area
lateraloccipital	0.0486904	6.23612826857662e-08	g ~ Surface area	Age ~ Surface area
lateralorbitofrontal	-0.455493	0	g ~ Surface area	Age ~ Surface area
lingual	-0.395706	8.53952739437034e-302	g ~ Surface area	Age ~ Surface area
medialorbitofrontal	0.23247	5.39697992433741e-66	g ~ Surface area	Age ~ Surface area
middletemporal	-0.695236	0	g ~ Surface area	Age ~ Surface area
parahippocampal	-0.74345	0	g ~ Surface area	Age ~ Surface area
paracentral	-0.712722	0	g ~ Surface area	Age ~ Surface area
parsopercularis	-0.38789	3.50954678281223e-200	g ~ Surface area	Age ~ Surface area
parsorbitalis	-0.575938	1.66701698774932e-168	g ~ Surface area	Age ~ Surface area
parstriangularis	0.395441	1.33624293409598e-165	g ~ Surface area	Age ~ Surface area
pericalcarine	-0.759765	0	g ~ Surface area	Age ~ Surface area
postcentral	-0.598387	0	g ~ Surface area	Age ~ Surface area
posteriorcingulate	-0.435409	2.63854771397021e-274	g ~ Surface area	Age ~ Surface area
precentral	-0.597189	0	g ~ Surface area	Age ~ Surface area
precuneus	-0.0235397	0.00361146	g ~ Surface area	Age ~ Surface area
rostralanteriorcingulate	-0.389072	2.17476470648848e-75	g ~ Surface area	Age ~ Surface area
rostralmiddlefrontal	-0.45923	0	g ~ Surface area	Age ~ Surface area
superiorfrontal	-0.584693	0	g ~ Surface area	Age ~ Surface area
superiorparietal	-0.0299754	1.62424698709414e-05	g ~ Surface area	Age ~ Surface area
superiortemporal	-0.613571	0	g ~ Surface area	Age ~ Surface area
supramarginal	-0.181591	3.83643608364752e-124	g ~ Surface area	Age ~ Surface area
frontalpole	-0.628234	1.10817830175848e-71	g ~ Surface area	Age ~ Surface area
temporalpole	-0.936514	0	g ~ Surface area	Age ~ Surface area
transversetemporal	-0.65592	2.12824148480603e-227	g ~ Surface area	Age ~ Surface area
insula	-0.0506843	2.58653571945444e-07	g ~ Surface area	Age ~ Surface area
bankssts	-0.671456	0	g ~ Thickness	Age ~ Thickness
caudalanteriorcingulate	-0.578523	5.39206954075105e-260	g ~ Thickness	Age ~ Thickness
caudalmiddlefrontal	0.183308	1.15221128209691e-55	g ~ Thickness	Age ~ Thickness
cuneus	-0.89946	0	g ~ Thickness	Age ~ Thickness
entorhinal	0.136841	7.70019890946524e-10	g ~ Thickness	Age ~ Thickness
fusiform	-0.00204446	0.843101	g ~ Thickness	Age ~ Thickness
inferiorparietal	0.309468	0	g ~ Thickness	Age ~ Thickness
inferiortemporal	-0.0366426	0.000670633	g ~ Thickness	Age ~ Thickness
isthmuscingulate	-0.710524	0	g ~ Thickness	Age ~ Thickness
lateraloccipital	-0.535918	0	g ~ Thickness	Age ~ Thickness
lateralorbitofrontal	-0.84043	0	g ~ Thickness	Age ~ Thickness
lingual	-0.76521	0	g ~ Thickness	Age ~ Thickness
medialorbitofrontal	-0.501959	0	g ~ Thickness	Age ~ Thickness
middletemporal	0.00727929	0.477859	g ~ Thickness	Age ~ Thickness
parahippocampal	0.00600383	0.719516	g ~ Thickness	Age ~ Thickness
paracentral	0.0405704	0.000614018	g ~ Thickness	Age ~ Thickness
parsopercularis	-0.155159	1.81765556367772e-31	g ~ Thickness	Age ~ Thickness
parsorbitalis	-0.419979	3.78162023001217e-82	g ~ Thickness	Age ~ Thickness
parstriangularis	-0.272451	3.53183463518998e-76	g ~ Thickness	Age ~ Thickness
pericalcarine	-0.84574	0	g ~ Thickness	Age ~ Thickness
postcentral	-0.275396	6.6204796542727e-322	g ~ Thickness	Age ~ Thickness
posteriorcingulate	-0.744346	0	g ~ Thickness	Age ~ Thickness
precentral	-0.134525	3.70903727419895e-87	g ~ Thickness	Age ~ Thickness
precuneus	-0.248773	2.66954886231034e-214	g ~ Thickness	Age ~ Thickness
rostralanteriorcingulate	-0.301639	1.42416382766228e-44	g ~ Thickness	Age ~ Thickness
rostralmiddlefrontal	-0.825738	0	g ~ Thickness	Age ~ Thickness
superiorfrontal	-0.381151	0	g ~ Thickness	Age ~ Thickness
superiorparietal	-0.0258342	0.000202954	g ~ Thickness	Age ~ Thickness
superiortemporal	-0.295113	4.32862321805868e-282	g ~ Thickness	Age ~ Thickness
supramarginal	-0.150633	1.38217899786291e-85	g ~ Thickness	Age ~ Thickness
frontalpole	-0.865142	1.12117643720565e-193	g ~ Thickness	Age ~ Thickness
temporalpole	-0.306516	2.3316613767513e-37	g ~ Thickness	Age ~ Thickness
transversetemporal	-0.608316	3.51927862657139e-187	g ~ Thickness	Age ~ Thickness
insula	-0.187403	3.36292506873576e-82	g ~ Thickness	Age ~ Thickness
bankssts	-0.463064	2.77263813068298e-229	g ~ Curvature	Age ~ Curvature
caudalanteriorcingulate	-0.407492	5.48246181658383e-117	g ~ Curvature	Age ~ Curvature
caudalmiddlefrontal	0.290253	2.37637725948463e-140	g ~ Curvature	Age ~ Curvature
cuneus	-0.173183	2.02270968724078e-23	g ~ Curvature	Age ~ Curvature
entorhinal	-0.359259	4.15798335497034e-62	g ~ Curvature	Age ~ Curvature
fusiform	-0.122641	9.52968331850894e-33	g ~ Curvature	Age ~ Curvature
inferiorparietal	0.0764341	3.71015113326793e-24	g ~ Curvature	Age ~ Curvature
inferiortemporal	-0.403364	0	g ~ Curvature	Age ~ Curvature
isthmuscingulate	0.0316767	0.0289072	g ~ Curvature	Age ~ Curvature
lateraloccipital	-0.440711	0	g ~ Curvature	Age ~ Curvature
lateralorbitofrontal	-0.717475	0	g ~ Curvature	Age ~ Curvature
lingual	-0.64219	0	g ~ Curvature	Age ~ Curvature
medialorbitofrontal	-0.81757	0	g ~ Curvature	Age ~ Curvature
middletemporal	-0.0819175	1.23908236125074e-15	g ~ Curvature	Age ~ Curvature
parahippocampal	-0.50344	2.10723190753297e-229	g ~ Curvature	Age ~ Curvature
paracentral	0.452537	0	g ~ Curvature	Age ~ Curvature
parsopercularis	-0.117901	9.17742976555691e-19	g ~ Curvature	Age ~ Curvature
parsorbitalis	-0.505401	7.38189216057544e-124	g ~ Curvature	Age ~ Curvature
parstriangularis	-0.206603	7.1671897965764e-44	g ~ Curvature	Age ~ Curvature
pericalcarine	-0.104146	1.77033577180498e-10	g ~ Curvature	Age ~ Curvature
postcentral	-0.00253619	0.729044	g ~ Curvature	Age ~ Curvature
posteriorcingulate	-0.427624	1.29069639711814e-263	g ~ Curvature	Age ~ Curvature
precentral	0.0706828	3.64436960587877e-25	g ~ Curvature	Age ~ Curvature
precuneus	0.12008	3.42083650585231e-50	g ~ Curvature	Age ~ Curvature
rostralanteriorcingulate	0.573862	1.14454539741674e-180	g ~ Curvature	Age ~ Curvature
rostralmiddlefrontal	-0.406971	0	g ~ Curvature	Age ~ Curvature
superiorfrontal	-0.641106	0	g ~ Curvature	Age ~ Curvature
superiorparietal	-0.411603	0	g ~ Curvature	Age ~ Curvature
superiortemporal	-0.293601	4.26042649133258e-279	g ~ Curvature	Age ~ Curvature
supramarginal	0.070678	5.28464043360498e-20	g ~ Curvature	Age ~ Curvature
frontalpole	-0.286247	1.4882301615431e-13	g ~ Curvature	Age ~ Curvature
temporalpole	0.199225	2.76194745178444e-16	g ~ Curvature	Age ~ Curvature
transversetemporal	-0.509253	2.60584581773841e-122	g ~ Curvature	Age ~ Curvature
insula	-0.566483	0	g ~ Curvature	Age ~ Curvature
bankssts	-0.562158	0	g ~ Sulcal depth	Age ~ Sulcal depth
caudalanteriorcingulate	-0.896292	0	g ~ Sulcal depth	Age ~ Sulcal depth
caudalmiddlefrontal	-0.214274	7.42666870167114e-76	g ~ Sulcal depth	Age ~ Sulcal depth
cuneus	-0.780964	0	g ~ Sulcal depth	Age ~ Sulcal depth
entorhinal	-0.580612	5.62015945776705e-181	g ~ Sulcal depth	Age ~ Sulcal depth
fusiform	-0.0321739	0.00183562	g ~ Sulcal depth	Age ~ Sulcal depth
inferiorparietal	-0.121417	1.29080969751227e-58	g ~ Sulcal depth	Age ~ Sulcal depth
inferiortemporal	-0.260152	3.03751592250441e-133	g ~ Sulcal depth	Age ~ Sulcal depth
isthmuscingulate	-0.353352	6.41236891287348e-140	g ~ Sulcal depth	Age ~ Sulcal depth
lateraloccipital	-0.585383	0	g ~ Sulcal depth	Age ~ Sulcal depth
lateralorbitofrontal	-0.677991	0	g ~ Sulcal depth	Age ~ Sulcal depth
lingual	0.0544046	9.63311665198559e-07	g ~ Sulcal depth	Age ~ Sulcal depth
medialorbitofrontal	-0.321453	1.01441184941058e-127	g ~ Sulcal depth	Age ~ Sulcal depth
middletemporal	-0.801829	0	g ~ Sulcal depth	Age ~ Sulcal depth
parahippocampal	-0.528367	1.15628487861774e-256	g ~ Sulcal depth	Age ~ Sulcal depth
paracentral	-0.674808	0	g ~ Sulcal depth	Age ~ Sulcal depth
parsopercularis	-0.282577	3.80017662068937e-103	g ~ Sulcal depth	Age ~ Sulcal depth
parsorbitalis	-0.680199	1.4406004870974e-258	g ~ Sulcal depth	Age ~ Sulcal depth
parstriangularis	-0.822242	0	g ~ Sulcal depth	Age ~ Sulcal depth
pericalcarine	-0.344576	1.32282584478537e-104	g ~ Sulcal depth	Age ~ Sulcal depth
postcentral	0.0242012	0.000946636	g ~ Sulcal depth	Age ~ Sulcal depth
posteriorcingulate	-0.420647	2.84524753432174e-254	g ~ Sulcal depth	Age ~ Sulcal depth
precentral	-0.157702	1.87058841138231e-119	g ~ Sulcal depth	Age ~ Sulcal depth
precuneus	-0.234994	8.79581861504658e-191	g ~ Sulcal depth	Age ~ Sulcal depth
rostralanteriorcingulate	-0.723872	0	g ~ Sulcal depth	Age ~ Sulcal depth
rostralmiddlefrontal	-0.094927	1.38451611502077e-31	g ~ Sulcal depth	Age ~ Sulcal depth
superiorfrontal	-0.342775	0	g ~ Sulcal depth	Age ~ Sulcal depth
superiorparietal	-0.339158	0	g ~ Sulcal depth	Age ~ Sulcal depth
superiortemporal	-0.778	0	g ~ Sulcal depth	Age ~ Sulcal depth
supramarginal	-0.395838	0	g ~ Sulcal depth	Age ~ Sulcal depth
frontalpole	-0.561529	1.53984737325142e-54	g ~ Sulcal depth	Age ~ Sulcal depth
temporalpole	-0.0786795	0.00135376	g ~ Sulcal depth	Age ~ Sulcal depth
transversetemporal	-0.7928	0	g ~ Sulcal depth	Age ~ Sulcal depth
insula	-0.823554	0	g ~ Sulcal depth	Age ~ Sulcal depth

## Sheet: g_sex
Within-region spatial correlation results between cortical g profiles and cortical sex profiles (matched for morphometry measure)
region	r	p	x	y
bankssts	0.0813096	8.3415026309889e-08	g ~ Volume	Sex ~ Volume
caudalanteriorcingulate	0.639906	0	g ~ Volume	Sex ~ Volume
caudalmiddlefrontal	-0.00465772	0.692122	g ~ Volume	Sex ~ Volume
cuneus	0.211731	1.94044478827073e-34	g ~ Volume	Sex ~ Volume
entorhinal	-0.0133451	0.550466	g ~ Volume	Sex ~ Volume
fusiform	0.282125	4.50873836791976e-171	g ~ Volume	Sex ~ Volume
inferiorparietal	0.281771	1.45764977997576e-317	g ~ Volume	Sex ~ Volume
inferiortemporal	0.431217	0	g ~ Volume	Sex ~ Volume
isthmuscingulate	0.128141	7.16436697144143e-19	g ~ Volume	Sex ~ Volume
lateraloccipital	-0.0040853	0.649965	g ~ Volume	Sex ~ Volume
lateralorbitofrontal	0.431701	0	g ~ Volume	Sex ~ Volume
lingual	-0.468479	0	g ~ Volume	Sex ~ Volume
medialorbitofrontal	0.539446	0	g ~ Volume	Sex ~ Volume
middletemporal	0.669151	0	g ~ Volume	Sex ~ Volume
parahippocampal	0.468743	4.89163116911196e-195	g ~ Volume	Sex ~ Volume
paracentral	0.688433	0	g ~ Volume	Sex ~ Volume
parsopercularis	0.574259	0	g ~ Volume	Sex ~ Volume
parsorbitalis	0.304786	3.55849012255343e-42	g ~ Volume	Sex ~ Volume
parstriangularis	0.27186	7.62637180304876e-76	g ~ Volume	Sex ~ Volume
pericalcarine	-0.10312	2.6686887861625e-10	g ~ Volume	Sex ~ Volume
postcentral	0.631471	0	g ~ Volume	Sex ~ Volume
posteriorcingulate	0.727523	0	g ~ Volume	Sex ~ Volume
precentral	0.506851	0	g ~ Volume	Sex ~ Volume
precuneus	0.534534	0	g ~ Volume	Sex ~ Volume
rostralanteriorcingulate	0.645708	2.96581627942103e-243	g ~ Volume	Sex ~ Volume
rostralmiddlefrontal	0.382467	0	g ~ Volume	Sex ~ Volume
superiorfrontal	-0.114051	1.82749889285762e-70	g ~ Volume	Sex ~ Volume
superiorparietal	-0.00306453	0.659467	g ~ Volume	Sex ~ Volume
superiortemporal	0.0137023	0.103263	g ~ Volume	Sex ~ Volume
supramarginal	0.41316	0	g ~ Volume	Sex ~ Volume
frontalpole	0.0281563	0.476706	g ~ Volume	Sex ~ Volume
temporalpole	0.603807	4.37661639430265e-165	g ~ Volume	Sex ~ Volume
transversetemporal	-0.525357	1.98173039711782e-131	g ~ Volume	Sex ~ Volume
insula	0.516392	0	g ~ Volume	Sex ~ Volume
bankssts	-0.179257	1.29071015140469e-32	g ~ Surface area	Sex ~ Surface area
caudalanteriorcingulate	0.81606	0	g ~ Surface area	Sex ~ Surface area
caudalmiddlefrontal	0.0459633	9.24389310363322e-05	g ~ Surface area	Sex ~ Surface area
cuneus	0.259039	2.94770553350909e-51	g ~ Surface area	Sex ~ Surface area
entorhinal	0.231994	6.77751354219716e-26	g ~ Surface area	Sex ~ Surface area
fusiform	0.234226	5.06131816096606e-117	g ~ Surface area	Sex ~ Surface area
inferiorparietal	0.349914	0	g ~ Surface area	Sex ~ Surface area
inferiortemporal	0.485536	0	g ~ Surface area	Sex ~ Surface area
isthmuscingulate	0.543415	0	g ~ Surface area	Sex ~ Surface area
lateraloccipital	-0.166538	1.83951042081292e-77	g ~ Surface area	Sex ~ Surface area
lateralorbitofrontal	-0.623597	0	g ~ Surface area	Sex ~ Surface area
lingual	0.234738	8.36253112073939e-102	g ~ Surface area	Sex ~ Surface area
medialorbitofrontal	-0.763779	0	g ~ Surface area	Sex ~ Surface area
middletemporal	0.52145	0	g ~ Surface area	Sex ~ Surface area
parahippocampal	0.863203	0	g ~ Surface area	Sex ~ Surface area
paracentral	0.234354	1.71127434139311e-89	g ~ Surface area	Sex ~ Surface area
parsopercularis	0.662946	0	g ~ Surface area	Sex ~ Surface area
parsorbitalis	0.0193339	0.39939	g ~ Surface area	Sex ~ Surface area
parstriangularis	0.528453	5.73924440572442e-317	g ~ Surface area	Sex ~ Surface area
pericalcarine	0.527286	2.08298139655969e-266	g ~ Surface area	Sex ~ Surface area
postcentral	0.641702	0	g ~ Surface area	Sex ~ Surface area
posteriorcingulate	0.350942	2.67864725470258e-172	g ~ Surface area	Sex ~ Surface area
precentral	0.172759	2.58391489632539e-143	g ~ Surface area	Sex ~ Surface area
precuneus	0.412599	0	g ~ Surface area	Sex ~ Surface area
rostralanteriorcingulate	0.590322	1.25407246224243e-193	g ~ Surface area	Sex ~ Surface area
rostralmiddlefrontal	0.746768	0	g ~ Surface area	Sex ~ Surface area
superiorfrontal	0.329032	0	g ~ Surface area	Sex ~ Surface area
superiorparietal	-0.0890737	1.06584919549585e-37	g ~ Surface area	Sex ~ Surface area
superiortemporal	-0.0443007	1.36569550975901e-07	g ~ Surface area	Sex ~ Surface area
supramarginal	0.576733	0	g ~ Surface area	Sex ~ Surface area
frontalpole	-0.356119	1.3347245058541e-20	g ~ Surface area	Sex ~ Surface area
temporalpole	0.637598	1.2247037505759e-189	g ~ Surface area	Sex ~ Surface area
transversetemporal	-0.405131	8.13936256746857e-74	g ~ Surface area	Sex ~ Surface area
insula	0.26024	2.35753657086129e-159	g ~ Surface area	Sex ~ Surface area
bankssts	-0.19623	7.22854043756376e-39	g ~ Thickness	Sex ~ Thickness
caudalanteriorcingulate	-0.228523	7.80909626226446e-36	g ~ Thickness	Sex ~ Thickness
caudalmiddlefrontal	-0.170287	3.57611792263544e-48	g ~ Thickness	Sex ~ Thickness
cuneus	-0.0924905	1.1792433612704e-07	g ~ Thickness	Sex ~ Thickness
entorhinal	0.117696	1.26493236978023e-07	g ~ Thickness	Sex ~ Thickness
fusiform	0.487522	0	g ~ Thickness	Sex ~ Thickness
inferiorparietal	0.316552	0	g ~ Thickness	Sex ~ Thickness
inferiortemporal	0.395758	6.60071702843905e-321	g ~ Thickness	Sex ~ Thickness
isthmuscingulate	0.506165	5.52382873847137e-308	g ~ Thickness	Sex ~ Thickness
lateraloccipital	-0.281695	7.30871843055071e-224	g ~ Thickness	Sex ~ Thickness
lateralorbitofrontal	-0.0921584	1.40804637594682e-17	g ~ Thickness	Sex ~ Thickness
lingual	0.034309	0.00201471	g ~ Thickness	Sex ~ Thickness
medialorbitofrontal	0.230513	6.87592632054465e-65	g ~ Thickness	Sex ~ Thickness
middletemporal	0.566363	0	g ~ Thickness	Sex ~ Thickness
parahippocampal	0.103225	5.99130970561821e-10	g ~ Thickness	Sex ~ Thickness
paracentral	-0.330157	8.6999469448606e-181	g ~ Thickness	Sex ~ Thickness
parsopercularis	-0.203393	2.77532048895309e-53	g ~ Thickness	Sex ~ Thickness
parsorbitalis	0.0372273	0.104579	g ~ Thickness	Sex ~ Thickness
parstriangularis	-0.191836	5.93339259569371e-38	g ~ Thickness	Sex ~ Thickness
pericalcarine	0.503616	1.91978413429383e-239	g ~ Thickness	Sex ~ Thickness
postcentral	0.252218	1.29146932043635e-268	g ~ Thickness	Sex ~ Thickness
posteriorcingulate	0.615586	0	g ~ Thickness	Sex ~ Thickness
precentral	-0.124956	2.296225965469e-75	g ~ Thickness	Sex ~ Thickness
precuneus	0.209651	2.17575072178432e-151	g ~ Thickness	Sex ~ Thickness
rostralanteriorcingulate	0.229434	5.3284191649408e-26	g ~ Thickness	Sex ~ Thickness
rostralmiddlefrontal	-0.0236164	0.00369765	g ~ Thickness	Sex ~ Thickness
superiorfrontal	-0.24483	0	g ~ Thickness	Sex ~ Thickness
superiorparietal	-0.293933	0	g ~ Thickness	Sex ~ Thickness
superiortemporal	0.596373	0	g ~ Thickness	Sex ~ Thickness
supramarginal	0.309894	0	g ~ Thickness	Sex ~ Thickness
frontalpole	-0.537515	2.84747624043121e-49	g ~ Thickness	Sex ~ Thickness
temporalpole	0.471194	2.80428990500654e-92	g ~ Thickness	Sex ~ Thickness
transversetemporal	0.188491	3.23723847761271e-16	g ~ Thickness	Sex ~ Thickness
insula	0.131126	8.32377217339438e-41	g ~ Thickness	Sex ~ Thickness
bankssts	0.868215	0	g ~ Curvature	Sex ~ Curvature
caudalanteriorcingulate	0.281579	3.04484636278693e-54	g ~ Curvature	Sex ~ Curvature
caudalmiddlefrontal	-0.022626	0.054381	g ~ Curvature	Sex ~ Curvature
cuneus	0.773178	0	g ~ Curvature	Sex ~ Curvature
entorhinal	0.482609	1.98208718234379e-117	g ~ Curvature	Sex ~ Curvature
fusiform	0.60087	0	g ~ Curvature	Sex ~ Curvature
inferiorparietal	0.644801	0	g ~ Curvature	Sex ~ Curvature
inferiortemporal	0.290375	5.79867004458043e-167	g ~ Curvature	Sex ~ Curvature
isthmuscingulate	0.0718809	6.94783936990655e-07	g ~ Curvature	Sex ~ Curvature
lateraloccipital	0.569565	0	g ~ Curvature	Sex ~ Curvature
lateralorbitofrontal	0.363937	7.79026506116465e-266	g ~ Curvature	Sex ~ Curvature
lingual	0.127908	6.8291106171195e-31	g ~ Curvature	Sex ~ Curvature
medialorbitofrontal	0.509692	0	g ~ Curvature	Sex ~ Curvature
middletemporal	0.466515	0	g ~ Curvature	Sex ~ Curvature
parahippocampal	0.617892	0	g ~ Curvature	Sex ~ Curvature
paracentral	0.592951	0	g ~ Curvature	Sex ~ Curvature
parsopercularis	0.473671	1.00434703000126e-310	g ~ Curvature	Sex ~ Curvature
parsorbitalis	0.813029	0	g ~ Curvature	Sex ~ Curvature
parstriangularis	0.0558034	0.000203731	g ~ Curvature	Sex ~ Curvature
pericalcarine	0.531571	1.60507261216368e-271	g ~ Curvature	Sex ~ Curvature
postcentral	0.484707	0	g ~ Curvature	Sex ~ Curvature
posteriorcingulate	-0.371955	6.21089959024458e-195	g ~ Curvature	Sex ~ Curvature
precentral	0.311344	0	g ~ Curvature	Sex ~ Curvature
precuneus	0.520281	0	g ~ Curvature	Sex ~ Curvature
rostralanteriorcingulate	0.142862	7.41487050530079e-11	g ~ Curvature	Sex ~ Curvature
rostralmiddlefrontal	0.624881	0	g ~ Curvature	Sex ~ Curvature
superiorfrontal	0.638099	0	g ~ Curvature	Sex ~ Curvature
superiorparietal	0.53475	0	g ~ Curvature	Sex ~ Curvature
superiortemporal	0.465851	0	g ~ Curvature	Sex ~ Curvature
supramarginal	0.449672	0	g ~ Curvature	Sex ~ Curvature
frontalpole	0.517845	2.90541564420486e-45	g ~ Curvature	Sex ~ Curvature
temporalpole	0.0126368	0.607339	g ~ Curvature	Sex ~ Curvature
transversetemporal	-0.388873	1.153003747441e-67	g ~ Curvature	Sex ~ Curvature
insula	-0.229413	2.56474704337494e-123	g ~ Curvature	Sex ~ Curvature
bankssts	0.503021	1.04651130803893e-276	g ~ Sulcal depth	Sex ~ Sulcal depth
caudalanteriorcingulate	-0.36383	6.62478694252349e-92	g ~ Sulcal depth	Sex ~ Sulcal depth
caudalmiddlefrontal	-0.000977652	0.93376	g ~ Sulcal depth	Sex ~ Sulcal depth
cuneus	0.753405	0	g ~ Sulcal depth	Sex ~ Sulcal depth
entorhinal	0.555817	7.33583596612932e-163	g ~ Sulcal depth	Sex ~ Sulcal depth
fusiform	0.410632	0	g ~ Sulcal depth	Sex ~ Sulcal depth
inferiorparietal	0.475281	0	g ~ Sulcal depth	Sex ~ Sulcal depth
inferiortemporal	0.49615	0	g ~ Sulcal depth	Sex ~ Sulcal depth
isthmuscingulate	0.300646	5.81926980375966e-100	g ~ Sulcal depth	Sex ~ Sulcal depth
lateraloccipital	0.255592	2.62048599009299e-183	g ~ Sulcal depth	Sex ~ Sulcal depth
lateralorbitofrontal	0.572203	0	g ~ Sulcal depth	Sex ~ Sulcal depth
lingual	0.44338	0	g ~ Sulcal depth	Sex ~ Sulcal depth
medialorbitofrontal	0.0130012	0.343893	g ~ Sulcal depth	Sex ~ Sulcal depth
middletemporal	0.337883	1.33722532089244e-252	g ~ Sulcal depth	Sex ~ Sulcal depth
parahippocampal	0.615816	0	g ~ Sulcal depth	Sex ~ Sulcal depth
paracentral	0.231553	2.35881016815707e-87	g ~ Sulcal depth	Sex ~ Sulcal depth
parsopercularis	0.025827	0.0534764	g ~ Sulcal depth	Sex ~ Sulcal depth
parsorbitalis	0.835505	0	g ~ Sulcal depth	Sex ~ Sulcal depth
parstriangularis	0.63342	0	g ~ Sulcal depth	Sex ~ Sulcal depth
pericalcarine	0.654522	0	g ~ Sulcal depth	Sex ~ Sulcal depth
postcentral	0.19979	2.84889494639833e-167	g ~ Sulcal depth	Sex ~ Sulcal depth
posteriorcingulate	0.434288	9.50732392929325e-273	g ~ Sulcal depth	Sex ~ Sulcal depth
precentral	0.355363	0	g ~ Sulcal depth	Sex ~ Sulcal depth
precuneus	0.628647	0	g ~ Sulcal depth	Sex ~ Sulcal depth
rostralanteriorcingulate	0.528644	1.31873409350512e-148	g ~ Sulcal depth	Sex ~ Sulcal depth
rostralmiddlefrontal	0.654074	0	g ~ Sulcal depth	Sex ~ Sulcal depth
superiorfrontal	0.531876	0	g ~ Sulcal depth	Sex ~ Sulcal depth
superiorparietal	0.207768	2.03494015188377e-200	g ~ Sulcal depth	Sex ~ Sulcal depth
superiortemporal	0.30968	7.01572458994314e-312	g ~ Sulcal depth	Sex ~ Sulcal depth
supramarginal	0.257958	8.92139190256664e-253	g ~ Sulcal depth	Sex ~ Sulcal depth
frontalpole	0.112201	0.00445323	g ~ Sulcal depth	Sex ~ Sulcal depth
temporalpole	0.257948	1.40506207527905e-26	g ~ Sulcal depth	Sex ~ Sulcal depth
transversetemporal	0.313779	1.95093648406778e-43	g ~ Sulcal depth	Sex ~ Sulcal depth
insula	0.579344	0	g ~ Sulcal depth	Sex ~ Sulcal depth

## Sheet: g_vol_g
Within-region spatial correlation results between cortical g-volume profiles and those for the other g-morphometry profiles
region	r	p	x	y
bankssts	1	0	g ~ Volume	g ~ Volume
caudalanteriorcingulate	1	0	g ~ Volume	g ~ Volume
caudalmiddlefrontal	1	0	g ~ Volume	g ~ Volume
cuneus	1	0	g ~ Volume	g ~ Volume
entorhinal	1	0	g ~ Volume	g ~ Volume
fusiform	1	0	g ~ Volume	g ~ Volume
inferiorparietal	1	0	g ~ Volume	g ~ Volume
inferiortemporal	1	0	g ~ Volume	g ~ Volume
isthmuscingulate	1	0	g ~ Volume	g ~ Volume
lateraloccipital	1	0	g ~ Volume	g ~ Volume
lateralorbitofrontal	1	0	g ~ Volume	g ~ Volume
lingual	1	0	g ~ Volume	g ~ Volume
medialorbitofrontal	1	0	g ~ Volume	g ~ Volume
middletemporal	1	0	g ~ Volume	g ~ Volume
parahippocampal	1	0	g ~ Volume	g ~ Volume
paracentral	1	0	g ~ Volume	g ~ Volume
parsopercularis	1	0	g ~ Volume	g ~ Volume
parsorbitalis	1	0	g ~ Volume	g ~ Volume
parstriangularis	1	0	g ~ Volume	g ~ Volume
pericalcarine	1	0	g ~ Volume	g ~ Volume
postcentral	1	0	g ~ Volume	g ~ Volume
posteriorcingulate	1	0	g ~ Volume	g ~ Volume
precentral	1	0	g ~ Volume	g ~ Volume
precuneus	1	0	g ~ Volume	g ~ Volume
rostralanteriorcingulate	1	0	g ~ Volume	g ~ Volume
rostralmiddlefrontal	1	0	g ~ Volume	g ~ Volume
superiorfrontal	1	0	g ~ Volume	g ~ Volume
superiorparietal	1	0	g ~ Volume	g ~ Volume
superiortemporal	1	0	g ~ Volume	g ~ Volume
supramarginal	1	0	g ~ Volume	g ~ Volume
frontalpole	1	0	g ~ Volume	g ~ Volume
temporalpole	1	0	g ~ Volume	g ~ Volume
transversetemporal	1	0	g ~ Volume	g ~ Volume
insula	1	0	g ~ Volume	g ~ Volume
bankssts	0.854637	0	g ~ Volume	g ~ Surface area
caudalanteriorcingulate	0.78191	0	g ~ Volume	g ~ Surface area
caudalmiddlefrontal	0.402433	1.15044579152802e-279	g ~ Volume	g ~ Surface area
cuneus	0.416573	2.26004107958759e-137	g ~ Volume	g ~ Surface area
entorhinal	0.711121	1.22833320777847e-308	g ~ Volume	g ~ Surface area
fusiform	0.761302	0	g ~ Volume	g ~ Surface area
inferiorparietal	0.85288	0	g ~ Volume	g ~ Surface area
inferiortemporal	0.474186	0	g ~ Volume	g ~ Surface area
isthmuscingulate	0.901767	0	g ~ Volume	g ~ Surface area
lateraloccipital	0.519184	0	g ~ Volume	g ~ Surface area
lateralorbitofrontal	-0.0693546	1.39216098587356e-10	g ~ Volume	g ~ Surface area
lingual	0.57171	0	g ~ Volume	g ~ Surface area
medialorbitofrontal	0.332755	2.89659946902849e-137	g ~ Volume	g ~ Surface area
middletemporal	0.733822	0	g ~ Volume	g ~ Surface area
parahippocampal	0.645292	0	g ~ Volume	g ~ Surface area
paracentral	0.440664	0	g ~ Volume	g ~ Surface area
parsopercularis	0.848005	0	g ~ Volume	g ~ Surface area
parsorbitalis	0.796774	0	g ~ Volume	g ~ Surface area
parstriangularis	0.890244	0	g ~ Volume	g ~ Surface area
pericalcarine	0.647849	0	g ~ Volume	g ~ Surface area
postcentral	0.77652	0	g ~ Volume	g ~ Surface area
posteriorcingulate	0.751839	0	g ~ Volume	g ~ Surface area
precentral	0.731103	0	g ~ Volume	g ~ Surface area
precuneus	0.714898	0	g ~ Volume	g ~ Surface area
rostralanteriorcingulate	0.570175	7.27009765946465e-178	g ~ Volume	g ~ Surface area
rostralmiddlefrontal	0.682244	0	g ~ Volume	g ~ Surface area
superiorfrontal	0.49214	0	g ~ Volume	g ~ Surface area
superiorparietal	0.572611	0	g ~ Volume	g ~ Surface area
superiortemporal	0.707978	0	g ~ Volume	g ~ Surface area
supramarginal	0.795872	0	g ~ Volume	g ~ Surface area
frontalpole	0.774819	2.22821098856748e-129	g ~ Volume	g ~ Surface area
temporalpole	0.910165	0	g ~ Volume	g ~ Surface area
transversetemporal	0.936057	0	g ~ Volume	g ~ Surface area
insula	0.624528	0	g ~ Volume	g ~ Surface area
bankssts	-0.124463	1.99341107227796e-16	g ~ Volume	g ~ Thickness
caudalanteriorcingulate	0.642265	0	g ~ Volume	g ~ Thickness
caudalmiddlefrontal	-0.28967	9.04017406673782e-140	g ~ Volume	g ~ Thickness
cuneus	0.578472	2.7807795019634e-291	g ~ Volume	g ~ Thickness
entorhinal	0.126235	1.42606213832236e-08	g ~ Volume	g ~ Thickness
fusiform	0.51365	0	g ~ Volume	g ~ Thickness
inferiorparietal	0.523304	0	g ~ Volume	g ~ Thickness
inferiortemporal	0.590409	0	g ~ Volume	g ~ Thickness
isthmuscingulate	0.0278889	0.0544309	g ~ Volume	g ~ Thickness
lateraloccipital	0.917126	0	g ~ Volume	g ~ Thickness
lateralorbitofrontal	0.376264	1.86425008599297e-285	g ~ Volume	g ~ Thickness
lingual	0.45405	0	g ~ Volume	g ~ Thickness
medialorbitofrontal	0.319785	2.39973709680215e-126	g ~ Volume	g ~ Thickness
middletemporal	0.681324	0	g ~ Volume	g ~ Thickness
parahippocampal	0.43655	1.62929454739219e-166	g ~ Volume	g ~ Thickness
paracentral	0.382064	2.13747754541717e-246	g ~ Volume	g ~ Thickness
parsopercularis	0.300768	2.98569613092295e-117	g ~ Volume	g ~ Thickness
parsorbitalis	0.518139	3.7059871273323e-131	g ~ Volume	g ~ Thickness
parstriangularis	0.0273093	0.0692691	g ~ Volume	g ~ Thickness
pericalcarine	-0.276022	2.72480743911774e-66	g ~ Volume	g ~ Thickness
postcentral	0.592209	0	g ~ Volume	g ~ Thickness
posteriorcingulate	0.625281	0	g ~ Volume	g ~ Thickness
precentral	0.16229	1.7538636071408e-126	g ~ Volume	g ~ Thickness
precuneus	0.313978	0	g ~ Volume	g ~ Thickness
rostralanteriorcingulate	0.481939	3.17318347483468e-120	g ~ Volume	g ~ Thickness
rostralmiddlefrontal	-0.177558	3.0838252056757e-107	g ~ Volume	g ~ Thickness
superiorfrontal	0.180728	9.84719850695807e-176	g ~ Volume	g ~ Thickness
superiorparietal	0.43934	0	g ~ Volume	g ~ Thickness
superiortemporal	0.518702	0	g ~ Volume	g ~ Thickness
supramarginal	0.202162	5.33897580001796e-154	g ~ Volume	g ~ Thickness
frontalpole	0.853533	4.43717369146102e-183	g ~ Volume	g ~ Thickness
temporalpole	-0.725657	7.27879259027684e-271	g ~ Volume	g ~ Thickness
transversetemporal	0.69681	2.70992756645273e-268	g ~ Volume	g ~ Thickness
insula	-0.0716709	3.12268377844455e-13	g ~ Volume	g ~ Thickness
bankssts	-0.30953	7.47696990204847e-97	g ~ Volume	g ~ Curvature
caudalanteriorcingulate	-0.30493	9.39473465639361e-64	g ~ Volume	g ~ Curvature
caudalmiddlefrontal	-0.381498	3.33199059878626e-249	g ~ Volume	g ~ Curvature
cuneus	-0.204437	3.57544445099668e-32	g ~ Volume	g ~ Curvature
entorhinal	0.198121	3.4763720480615e-19	g ~ Volume	g ~ Curvature
fusiform	-0.510478	0	g ~ Volume	g ~ Curvature
inferiorparietal	-0.000856146	0.909712	g ~ Volume	g ~ Curvature
inferiortemporal	-0.535883	0	g ~ Volume	g ~ Curvature
isthmuscingulate	-0.452007	2.66693373333848e-238	g ~ Volume	g ~ Curvature
lateraloccipital	-0.671526	0	g ~ Volume	g ~ Curvature
lateralorbitofrontal	-0.348582	1.4145717939182e-242	g ~ Volume	g ~ Curvature
lingual	-0.32381	4.80447974858192e-197	g ~ Volume	g ~ Curvature
medialorbitofrontal	-0.677582	0	g ~ Volume	g ~ Curvature
middletemporal	-0.282833	2.18004121393576e-174	g ~ Volume	g ~ Curvature
parahippocampal	0.317598	1.02835564132622e-84	g ~ Volume	g ~ Curvature
paracentral	-0.274711	1.47877878105413e-123	g ~ Volume	g ~ Curvature
parsopercularis	0.155407	1.45559055109647e-31	g ~ Volume	g ~ Curvature
parsorbitalis	-0.287231	1.89135737177938e-37	g ~ Volume	g ~ Curvature
parstriangularis	0.352162	2.14018546213204e-129	g ~ Volume	g ~ Curvature
pericalcarine	-0.3208	3.75656642274798e-90	g ~ Volume	g ~ Curvature
postcentral	-0.0641966	1.67712690797395e-18	g ~ Volume	g ~ Curvature
posteriorcingulate	-0.456461	1.18775544495277e-304	g ~ Volume	g ~ Curvature
precentral	0.359424	0	g ~ Volume	g ~ Curvature
precuneus	-0.190455	8.50732246569973e-125	g ~ Volume	g ~ Curvature
rostralanteriorcingulate	-0.284712	1.0685904177961e-39	g ~ Volume	g ~ Curvature
rostralmiddlefrontal	0.148016	9.5688783866826e-75	g ~ Volume	g ~ Curvature
superiorfrontal	-0.0850757	6.83447735698605e-40	g ~ Volume	g ~ Curvature
superiorparietal	-0.47945	0	g ~ Volume	g ~ Curvature
superiortemporal	-0.437765	0	g ~ Volume	g ~ Curvature
supramarginal	0.217634	9.65891983464473e-179	g ~ Volume	g ~ Curvature
frontalpole	-0.8336	7.28474914328015e-167	g ~ Volume	g ~ Curvature
temporalpole	-0.328346	6.33936220546084e-43	g ~ Volume	g ~ Curvature
transversetemporal	-0.657284	1.16878218795249e-228	g ~ Volume	g ~ Curvature
insula	-0.59776	0	g ~ Volume	g ~ Curvature
bankssts	-0.0759619	5.55651308120616e-07	g ~ Volume	g ~ Sulcal depth
caudalanteriorcingulate	-0.506381	1.30733085241873e-189	g ~ Volume	g ~ Sulcal depth
caudalmiddlefrontal	-0.619082	0	g ~ Volume	g ~ Sulcal depth
cuneus	-0.365859	4.6548646652061e-104	g ~ Volume	g ~ Sulcal depth
entorhinal	-0.0781377	0.000463362	g ~ Volume	g ~ Sulcal depth
fusiform	-0.1914	4.68527412964328e-78	g ~ Volume	g ~ Sulcal depth
inferiorparietal	-0.33703	0	g ~ Volume	g ~ Sulcal depth
inferiortemporal	-0.363971	4.43529166072578e-268	g ~ Volume	g ~ Sulcal depth
isthmuscingulate	-0.0610109	2.54470035547095e-05	g ~ Volume	g ~ Sulcal depth
lateraloccipital	-0.604559	0	g ~ Volume	g ~ Sulcal depth
lateralorbitofrontal	-0.268247	1.05555802903571e-140	g ~ Volume	g ~ Sulcal depth
lingual	-0.293584	1.00380848058601e-160	g ~ Volume	g ~ Sulcal depth
medialorbitofrontal	-0.282851	4.1578299805896e-98	g ~ Volume	g ~ Sulcal depth
middletemporal	0.26406	1.89916652057823e-151	g ~ Volume	g ~ Sulcal depth
parahippocampal	0.361323	7.43566816455491e-111	g ~ Volume	g ~ Sulcal depth
paracentral	-0.22723	4.15735694117044e-84	g ~ Volume	g ~ Sulcal depth
parsopercularis	0.0858781	1.26093718342884e-10	g ~ Volume	g ~ Sulcal depth
parsorbitalis	-0.186315	2.568730655727e-16	g ~ Volume	g ~ Sulcal depth
parstriangularis	0.360735	3.92902670402857e-136	g ~ Volume	g ~ Sulcal depth
pericalcarine	-0.00261389	0.873122	g ~ Volume	g ~ Sulcal depth
postcentral	0.0896292	1.37256783821962e-34	g ~ Volume	g ~ Sulcal depth
posteriorcingulate	-0.541087	0	g ~ Volume	g ~ Sulcal depth
precentral	-0.208663	1.36478516991791e-209	g ~ Volume	g ~ Sulcal depth
precuneus	-0.165609	2.04975937064788e-94	g ~ Volume	g ~ Sulcal depth
rostralanteriorcingulate	0.285632	5.91999862568345e-40	g ~ Volume	g ~ Sulcal depth
rostralmiddlefrontal	0.289894	2.67738576678376e-290	g ~ Volume	g ~ Sulcal depth
superiorfrontal	-0.164224	4.85725793027035e-145	g ~ Volume	g ~ Sulcal depth
superiorparietal	-0.402531	0	g ~ Volume	g ~ Sulcal depth
superiortemporal	0.00771705	0.358856	g ~ Volume	g ~ Sulcal depth
supramarginal	0.0828095	6.97195367881989e-27	g ~ Volume	g ~ Sulcal depth
frontalpole	-0.775366	1.12956833886022e-129	g ~ Volume	g ~ Sulcal depth
temporalpole	0.328135	7.20856259078476e-43	g ~ Volume	g ~ Sulcal depth
transversetemporal	-0.526355	5.1964858159991e-132	g ~ Volume	g ~ Sulcal depth
insula	-0.454636	0	g ~ Volume	g ~ Sulcal depth

## Sheet: g_area_g
Within-region spatial correlation results between cortical g-surface area profiles and those for the other g-morphometry profiles
bankssts	-0.22	8.22E-47	g ~ Surface area	g ~ Thickness
caudalanteriorcingulate	0.38	2.58E-101	g ~ Surface area	g ~ Thickness
lateralorbitofrontal	-0.86	0	g ~ Surface area	g ~ Thickness
caudalmiddlefrontal	-0.83	0	g ~ Surface area	g ~ Thickness
pericalcarine	-0.83	0	g ~ Surface area	g ~ Thickness
rostralmiddlefrontal	-0.7	0	g ~ Surface area	g ~ Thickness
temporalpole	-0.65	1.07E-198	g ~ Surface area	g ~ Thickness
superiorfrontal	-0.62	0	g ~ Surface area	g ~ Thickness
insula	-0.54	0	g ~ Surface area	g ~ Thickness
entorhinal	-0.47	1.11E-108	g ~ Surface area	g ~ Thickness
paracentral	-0.43	7.78548644716636e-320	g ~ Surface area	g ~ Thickness
medialorbitofrontal	-0.4	2.24E-202	g ~ Surface area	g ~ Thickness
cuneus	-0.35	5.01E-93	g ~ Surface area	g ~ Thickness
lingual	-0.34	2.02E-214	g ~ Surface area	g ~ Thickness
parstriangularis	-0.26	2.52E-71	g ~ Surface area	g ~ Thickness
isthmuscingulate	-0.19	4.49E-41	g ~ Surface area	g ~ Thickness
superiorparietal	-0.19	1.09E-167	g ~ Surface area	g ~ Thickness
precentral	-0.19	1.75E-171	g ~ Surface area	g ~ Thickness
supramarginal	-0.12	5.09E-54	g ~ Surface area	g ~ Thickness
parahippocampal	-0.08	5.36E-06	g ~ Surface area	g ~ Thickness
inferiortemporal	-0.07	9.62E-10	g ~ Surface area	g ~ Thickness
parsopercularis	-0.01	0.384073	g ~ Surface area	g ~ Thickness
rostralanteriorcingulate	0.01	0.771358	g ~ Surface area	g ~ Thickness
fusiform	0.02	0.0991517	g ~ Surface area	g ~ Thickness
superiortemporal	0.05	1.48E-09	g ~ Surface area	g ~ Thickness
parsorbitalis	0.09	0.000167841	g ~ Surface area	g ~ Thickness
precuneus	0.1	1.28E-34	g ~ Surface area	g ~ Thickness
postcentral	0.2	6.95E-160	g ~ Surface area	g ~ Thickness
middletemporal	0.23	1.08E-115	g ~ Surface area	g ~ Thickness
posteriorcingulate	0.29	2.86E-116	g ~ Surface area	g ~ Thickness
inferiorparietal	0.35	0	g ~ Surface area	g ~ Thickness
lateraloccipital	0.39	0	g ~ Surface area	g ~ Thickness
transversetemporal	0.64	3.71E-217	g ~ Surface area	g ~ Thickness
frontalpole	0.79	3.22E-135	g ~ Surface area	g ~ Thickness

## Sheet: g_thk_g
Within-region spatial correlation results between cortical g-thickness profiles and those for the other g-morphometry profiles
region	r	p	x	y
bankssts	-0.124463	1.99341e-16	g ~ Thickness	g ~ Volume
caudalanteriorcingulate	0.642265	0	g ~ Thickness	g ~ Volume
caudalmiddlefrontal	-0.28967	9.04017e-140	g ~ Thickness	g ~ Volume
cuneus	0.578472	2.78078e-291	g ~ Thickness	g ~ Volume
entorhinal	0.126235	1.42606e-08	g ~ Thickness	g ~ Volume
fusiform	0.51365	0	g ~ Thickness	g ~ Volume
inferiorparietal	0.523304	0	g ~ Thickness	g ~ Volume
inferiortemporal	0.590409	0	g ~ Thickness	g ~ Volume
isthmuscingulate	0.0278889	0.0544309	g ~ Thickness	g ~ Volume
lateraloccipital	0.917126	0	g ~ Thickness	g ~ Volume
lateralorbitofrontal	0.376264	1.86425e-285	g ~ Thickness	g ~ Volume
lingual	0.45405	0	g ~ Thickness	g ~ Volume
medialorbitofrontal	0.319785	2.39974e-126	g ~ Thickness	g ~ Volume
middletemporal	0.681324	0	g ~ Thickness	g ~ Volume
parahippocampal	0.43655	1.62929e-166	g ~ Thickness	g ~ Volume
paracentral	0.382064	2.13748e-246	g ~ Thickness	g ~ Volume
parsopercularis	0.300768	2.9857e-117	g ~ Thickness	g ~ Volume
parsorbitalis	0.518139	3.70599e-131	g ~ Thickness	g ~ Volume
parstriangularis	0.0273093	0.0692691	g ~ Thickness	g ~ Volume
pericalcarine	-0.276022	2.72481e-66	g ~ Thickness	g ~ Volume
postcentral	0.592209	0	g ~ Thickness	g ~ Volume
posteriorcingulate	0.625281	0	g ~ Thickness	g ~ Volume
precentral	0.16229	1.75386e-126	g ~ Thickness	g ~ Volume
precuneus	0.313978	0	g ~ Thickness	g ~ Volume
rostralanteriorcingulate	0.481939	3.17318e-120	g ~ Thickness	g ~ Volume
rostralmiddlefrontal	-0.177558	3.08383e-107	g ~ Thickness	g ~ Volume
superiorfrontal	0.180728	9.8472e-176	g ~ Thickness	g ~ Volume
superiorparietal	0.43934	0	g ~ Thickness	g ~ Volume
superiortemporal	0.518702	0	g ~ Thickness	g ~ Volume
supramarginal	0.202162	5.33898e-154	g ~ Thickness	g ~ Volume
frontalpole	0.853533	4.43717e-183	g ~ Thickness	g ~ Volume
temporalpole	-0.725657	7.27879e-271	g ~ Thickness	g ~ Volume
transversetemporal	0.69681	2.70993e-268	g ~ Thickness	g ~ Volume
insula	-0.0716709	3.12268e-13	g ~ Thickness	g ~ Volume
bankssts	-0.21576	8.21752e-47	g ~ Thickness	g ~ Surface area
caudalanteriorcingulate	0.380999	2.58162e-101	g ~ Thickness	g ~ Surface area
caudalmiddlefrontal	-0.834411	0	g ~ Thickness	g ~ Surface area
cuneus	-0.346848	5.00592e-93	g ~ Thickness	g ~ Surface area
entorhinal	-0.466201	1.11371e-108	g ~ Thickness	g ~ Surface area
fusiform	0.0170316	0.0991517	g ~ Thickness	g ~ Surface area
inferiorparietal	0.35496	0	g ~ Thickness	g ~ Surface area
inferiortemporal	-0.0658346	9.61878e-10	g ~ Thickness	g ~ Surface area
isthmuscingulate	-0.192827	4.48532e-41	g ~ Thickness	g ~ Surface area
lateraloccipital	0.394878	0	g ~ Thickness	g ~ Surface area
lateralorbitofrontal	-0.858901	0	g ~ Thickness	g ~ Surface area
lingual	-0.337116	2.01979e-214	g ~ Thickness	g ~ Surface area
medialorbitofrontal	-0.399477	2.24186e-202	g ~ Thickness	g ~ Surface area
middletemporal	0.231306	1.07527e-115	g ~ Thickness	g ~ Surface area
parahippocampal	-0.0759647	5.35974e-06	g ~ Thickness	g ~ Surface area
paracentral	-0.430751	7.78548644716636e-320	g ~ Thickness	g ~ Surface area
parsopercularis	-0.011643	0.384073	g ~ Thickness	g ~ Surface area
parsorbitalis	0.0861814	0.000167841	g ~ Thickness	g ~ Surface area
parstriangularis	-0.263732	2.51697e-71	g ~ Thickness	g ~ Surface area
pericalcarine	-0.826555	0	g ~ Thickness	g ~ Surface area
postcentral	0.195361	6.95075e-160	g ~ Thickness	g ~ Surface area
posteriorcingulate	0.290536	2.85651e-116	g ~ Thickness	g ~ Surface area
precentral	-0.188915	1.75388e-171	g ~ Thickness	g ~ Surface area
precuneus	0.0990333	1.27875e-34	g ~ Thickness	g ~ Surface area
rostralanteriorcingulate	0.00640804	0.771358	g ~ Thickness	g ~ Surface area
rostralmiddlefrontal	-0.700142	0	g ~ Thickness	g ~ Surface area
superiorfrontal	-0.617929	0	g ~ Thickness	g ~ Surface area
superiorparietal	-0.190198	1.08567e-167	g ~ Thickness	g ~ Surface area
superiortemporal	0.0508235	1.47865e-09	g ~ Thickness	g ~ Surface area
supramarginal	-0.119156	5.0877e-54	g ~ Thickness	g ~ Surface area
frontalpole	0.785366	3.21972e-135	g ~ Thickness	g ~ Surface area
temporalpole	-0.649077	1.06686e-198	g ~ Thickness	g ~ Surface area
transversetemporal	0.644572	3.71151e-217	g ~ Thickness	g ~ Surface area
insula	-0.541706	0	g ~ Thickness	g ~ Surface area
bankssts	1	0	g ~ Thickness	g ~ Thickness
caudalanteriorcingulate	1	0	g ~ Thickness	g ~ Thickness
caudalmiddlefrontal	1	0	g ~ Thickness	g ~ Thickness
cuneus	1	0	g ~ Thickness	g ~ Thickness
entorhinal	1	0	g ~ Thickness	g ~ Thickness
fusiform	1	0	g ~ Thickness	g ~ Thickness
inferiorparietal	1	0	g ~ Thickness	g ~ Thickness
inferiortemporal	1	0	g ~ Thickness	g ~ Thickness
isthmuscingulate	1	0	g ~ Thickness	g ~ Thickness
lateraloccipital	1	0	g ~ Thickness	g ~ Thickness
lateralorbitofrontal	1	0	g ~ Thickness	g ~ Thickness
lingual	1	0	g ~ Thickness	g ~ Thickness
medialorbitofrontal	1	0	g ~ Thickness	g ~ Thickness
middletemporal	1	0	g ~ Thickness	g ~ Thickness
parahippocampal	1	0	g ~ Thickness	g ~ Thickness
paracentral	1	0	g ~ Thickness	g ~ Thickness
parsopercularis	1	0	g ~ Thickness	g ~ Thickness
parsorbitalis	1	0	g ~ Thickness	g ~ Thickness
parstriangularis	1	0	g ~ Thickness	g ~ Thickness
pericalcarine	1	0	g ~ Thickness	g ~ Thickness
postcentral	1	0	g ~ Thickness	g ~ Thickness
posteriorcingulate	1	0	g ~ Thickness	g ~ Thickness
precentral	1	0	g ~ Thickness	g ~ Thickness
precuneus	1	0	g ~ Thickness	g ~ Thickness
rostralanteriorcingulate	1	0	g ~ Thickness	g ~ Thickness
rostralmiddlefrontal	1	0	g ~ Thickness	g ~ Thickness
superiorfrontal	1	0	g ~ Thickness	g ~ Thickness
superiorparietal	1	0	g ~ Thickness	g ~ Thickness
superiortemporal	1	0	g ~ Thickness	g ~ Thickness
supramarginal	1	0	g ~ Thickness	g ~ Thickness
frontalpole	1	0	g ~ Thickness	g ~ Thickness
temporalpole	1	0	g ~ Thickness	g ~ Thickness
transversetemporal	1	0	g ~ Thickness	g ~ Thickness
insula	1	0	g ~ Thickness	g ~ Thickness
bankssts	0.273767	2.38352e-75	g ~ Thickness	g ~ Curvature
caudalanteriorcingulate	0.295683	7.01391e-60	g ~ Thickness	g ~ Curvature
caudalmiddlefrontal	0.0930964	2.16e-15	g ~ Thickness	g ~ Curvature
cuneus	-0.593182	6.63402634531649e-310	g ~ Thickness	g ~ Curvature
entorhinal	0.0208679	0.350462	g ~ Thickness	g ~ Curvature
fusiform	-0.384823	0	g ~ Thickness	g ~ Curvature
inferiorparietal	-0.39884	0	g ~ Thickness	g ~ Curvature
inferiortemporal	-0.365283	3.81803e-270	g ~ Thickness	g ~ Curvature
isthmuscingulate	0.0924078	1.70892e-10	g ~ Thickness	g ~ Curvature
lateraloccipital	-0.6563	0	g ~ Thickness	g ~ Curvature
lateralorbitofrontal	0.229189	3.26991e-102	g ~ Thickness	g ~ Curvature
lingual	-0.494678	0	g ~ Thickness	g ~ Curvature
medialorbitofrontal	0.0111117	0.418556	g ~ Thickness	g ~ Curvature
middletemporal	-0.246518	1.22729e-131	g ~ Thickness	g ~ Curvature
parahippocampal	0.103963	4.51338e-10	g ~ Thickness	g ~ Curvature
paracentral	-0.0964811	3.30728e-16	g ~ Thickness	g ~ Curvature
parsopercularis	-0.225761	1.52876e-65	g ~ Thickness	g ~ Curvature
parsorbitalis	-0.342892	1.31666e-53	g ~ Thickness	g ~ Curvature
parstriangularis	-0.391076	1.0761e-161	g ~ Thickness	g ~ Curvature
pericalcarine	-0.21878	1.03457e-41	g ~ Thickness	g ~ Curvature
postcentral	-0.369467	0	g ~ Thickness	g ~ Curvature
posteriorcingulate	-0.403103	9.83211e-232	g ~ Thickness	g ~ Curvature
precentral	-0.0738571	2.48472e-27	g ~ Thickness	g ~ Curvature
precuneus	-0.0972712	1.87699e-33	g ~ Thickness	g ~ Curvature
rostralanteriorcingulate	0.0255244	0.246992	g ~ Thickness	g ~ Curvature
rostralmiddlefrontal	-0.549755	0	g ~ Thickness	g ~ Curvature
superiorfrontal	-0.439918	0	g ~ Thickness	g ~ Curvature
superiorparietal	-0.549545	0	g ~ Thickness	g ~ Curvature
superiortemporal	-0.376881	0	g ~ Thickness	g ~ Curvature
supramarginal	-0.308534	0	g ~ Thickness	g ~ Curvature
frontalpole	-0.678486	1.19761e-87	g ~ Thickness	g ~ Curvature
temporalpole	0.451069	8.59738e-84	g ~ Thickness	g ~ Curvature
transversetemporal	-0.401951	1.38307e-72	g ~ Thickness	g ~ Curvature
insula	-0.0683449	3.65457e-12	g ~ Thickness	g ~ Curvature
bankssts	0.139264	3.27966e-20	g ~ Thickness	g ~ Sulcal depth
caudalanteriorcingulate	0.0180833	0.329152	g ~ Thickness	g ~ Sulcal depth
caudalmiddlefrontal	0.235886	5.52469e-92	g ~ Thickness	g ~ Sulcal depth
cuneus	-0.735339	0	g ~ Thickness	g ~ Sulcal depth
entorhinal	0.0169009	0.449548	g ~ Thickness	g ~ Sulcal depth
fusiform	-0.36983	9.88485e-302	g ~ Thickness	g ~ Sulcal depth
inferiorparietal	-0.358485	0	g ~ Thickness	g ~ Sulcal depth
inferiortemporal	-0.180626	4.50014e-64	g ~ Thickness	g ~ Sulcal depth
isthmuscingulate	-0.283741	8.77836e-89	g ~ Thickness	g ~ Sulcal depth
lateraloccipital	-0.53141	0	g ~ Thickness	g ~ Sulcal depth
lateralorbitofrontal	-0.832	0	g ~ Thickness	g ~ Sulcal depth
lingual	-0.235522	1.71752e-102	g ~ Thickness	g ~ Sulcal depth
medialorbitofrontal	-0.242305	1.04457e-71	g ~ Thickness	g ~ Sulcal depth
middletemporal	0.219773	2.34243e-104	g ~ Thickness	g ~ Sulcal depth
parahippocampal	-0.15079	1.17907e-19	g ~ Thickness	g ~ Sulcal depth
paracentral	0.318983	3.12654e-168	g ~ Thickness	g ~ Sulcal depth
parsopercularis	0.0834459	4.13075e-10	g ~ Thickness	g ~ Sulcal depth
parsorbitalis	-0.564545	1.49582e-160	g ~ Thickness	g ~ Sulcal depth
parstriangularis	-0.0845722	1.75118e-08	g ~ Thickness	g ~ Sulcal depth
pericalcarine	-0.366688	3.14392e-119	g ~ Thickness	g ~ Sulcal depth
postcentral	-0.0139085	0.0574683	g ~ Thickness	g ~ Sulcal depth
posteriorcingulate	-0.265891	5.34348e-97	g ~ Thickness	g ~ Sulcal depth
precentral	-0.218095	3.01104e-229	g ~ Thickness	g ~ Sulcal depth
precuneus	-0.223522	2.44866e-172	g ~ Thickness	g ~ Sulcal depth
rostralanteriorcingulate	0.358691	1.48775e-63	g ~ Thickness	g ~ Sulcal depth
rostralmiddlefrontal	-0.688271	0	g ~ Thickness	g ~ Sulcal depth
superiorfrontal	-0.135391	8.72637e-99	g ~ Thickness	g ~ Sulcal depth
superiorparietal	-0.467938	0	g ~ Thickness	g ~ Sulcal depth
superiortemporal	0.185459	1.29625e-109	g ~ Thickness	g ~ Sulcal depth
supramarginal	-0.00410569	0.595191	g ~ Thickness	g ~ Sulcal depth
frontalpole	-0.803863	2.65138e-146	g ~ Thickness	g ~ Sulcal depth
temporalpole	-0.254402	7.11306e-26	g ~ Thickness	g ~ Sulcal depth
transversetemporal	-0.598255	1.55483e-179	g ~ Thickness	g ~ Sulcal depth
insula	0.409913	0	g ~ Thickness	g ~ Sulcal depth

## Sheet: g_curv_g
Within-region spatial correlation results between cortical g-curvature profiles and those for the other g-morphometry profiles
region	r	p	x	y
bankssts	-0.30953	7.47696990204847e-97	g ~ Curvature	g ~ Volume
caudalanteriorcingulate	-0.30493	9.39473465639361e-64	g ~ Curvature	g ~ Volume
caudalmiddlefrontal	-0.381498	3.33199059878626e-249	g ~ Curvature	g ~ Volume
cuneus	-0.204437	3.57544445099668e-32	g ~ Curvature	g ~ Volume
entorhinal	0.198121	3.4763720480615e-19	g ~ Curvature	g ~ Volume
fusiform	-0.510478	0	g ~ Curvature	g ~ Volume
inferiorparietal	-0.000856146	0.909712	g ~ Curvature	g ~ Volume
inferiortemporal	-0.535883	0	g ~ Curvature	g ~ Volume
isthmuscingulate	-0.452007	2.66693373333848e-238	g ~ Curvature	g ~ Volume
lateraloccipital	-0.671526	0	g ~ Curvature	g ~ Volume
lateralorbitofrontal	-0.348582	1.4145717939182e-242	g ~ Curvature	g ~ Volume
lingual	-0.32381	4.80447974858192e-197	g ~ Curvature	g ~ Volume
medialorbitofrontal	-0.677582	0	g ~ Curvature	g ~ Volume
middletemporal	-0.282833	2.18004121393576e-174	g ~ Curvature	g ~ Volume
parahippocampal	0.317598	1.02835564132622e-84	g ~ Curvature	g ~ Volume
paracentral	-0.274711	1.47877878105413e-123	g ~ Curvature	g ~ Volume
parsopercularis	0.155407	1.45559055109647e-31	g ~ Curvature	g ~ Volume
parsorbitalis	-0.287231	1.89135737177938e-37	g ~ Curvature	g ~ Volume
parstriangularis	0.352162	2.14018546213204e-129	g ~ Curvature	g ~ Volume
pericalcarine	-0.3208	3.75656642274798e-90	g ~ Curvature	g ~ Volume
postcentral	-0.0641966	1.67712690797395e-18	g ~ Curvature	g ~ Volume
posteriorcingulate	-0.456461	1.18775544495277e-304	g ~ Curvature	g ~ Volume
precentral	0.359424	0	g ~ Curvature	g ~ Volume
precuneus	-0.190455	8.50732246569973e-125	g ~ Curvature	g ~ Volume
rostralanteriorcingulate	-0.284712	1.0685904177961e-39	g ~ Curvature	g ~ Volume
rostralmiddlefrontal	0.148016	9.5688783866826e-75	g ~ Curvature	g ~ Volume
superiorfrontal	-0.0850757	6.83447735698605e-40	g ~ Curvature	g ~ Volume
superiorparietal	-0.47945	0	g ~ Curvature	g ~ Volume
superiortemporal	-0.437765	0	g ~ Curvature	g ~ Volume
supramarginal	0.217634	9.65891983464473e-179	g ~ Curvature	g ~ Volume
frontalpole	-0.8336	7.28474914328015e-167	g ~ Curvature	g ~ Volume
temporalpole	-0.328346	6.33936220546084e-43	g ~ Curvature	g ~ Volume
transversetemporal	-0.657284	1.16878218795249e-228	g ~ Curvature	g ~ Volume
insula	-0.59776	0	g ~ Curvature	g ~ Volume
bankssts	-0.202189	3.31890753560573e-41	g ~ Curvature	g ~ Surface area
caudalanteriorcingulate	-0.321876	3.16616958314633e-71	g ~ Curvature	g ~ Surface area
caudalmiddlefrontal	-0.0175421	0.135842	g ~ Curvature	g ~ Surface area
cuneus	0.516602	1.8382149602241e-222	g ~ Curvature	g ~ Surface area
entorhinal	0.173609	5.01922592542489e-15	g ~ Curvature	g ~ Surface area
fusiform	-0.451176	0	g ~ Curvature	g ~ Surface area
inferiorparietal	0.0696128	2.66114118825521e-20	g ~ Curvature	g ~ Surface area
inferiortemporal	-0.0673191	4.00531981581049e-10	g ~ Curvature	g ~ Surface area
isthmuscingulate	-0.311756	9.92848895798413e-108	g ~ Curvature	g ~ Surface area
lateraloccipital	-0.141768	1.99312512351652e-56	g ~ Curvature	g ~ Surface area
lateralorbitofrontal	-0.273173	4.77702899071368e-146	g ~ Curvature	g ~ Surface area
lingual	0.130301	5.26619735053422e-32	g ~ Curvature	g ~ Surface area
medialorbitofrontal	-0.14616	1.04469187818076e-26	g ~ Curvature	g ~ Surface area
middletemporal	-0.0667729	7.13851303026019e-11	g ~ Curvature	g ~ Surface area
parahippocampal	0.295441	4.92880040429936e-73	g ~ Curvature	g ~ Surface area
paracentral	-0.442034	0	g ~ Curvature	g ~ Surface area
parsopercularis	0.426846	1.96921392605656e-246	g ~ Curvature	g ~ Surface area
parsorbitalis	-0.0992498	1.44876307987272e-05	g ~ Curvature	g ~ Surface area
parstriangularis	0.582743	0	g ~ Curvature	g ~ Surface area
pericalcarine	0.121102	1.11965065900836e-13	g ~ Curvature	g ~ Surface area
postcentral	-0.0103358	0.158035	g ~ Curvature	g ~ Surface area
posteriorcingulate	-0.475142	0	g ~ Curvature	g ~ Surface area
precentral	0.33075	0	g ~ Curvature	g ~ Surface area
precuneus	-0.0677186	5.265202490364e-17	g ~ Curvature	g ~ Surface area
rostralanteriorcingulate	0.12162	3.09666407869492e-08	g ~ Curvature	g ~ Surface area
rostralmiddlefrontal	0.325144	0	g ~ Curvature	g ~ Surface area
superiorfrontal	0.254711	0	g ~ Curvature	g ~ Surface area
superiorparietal	-0.0986404	7.06842276405904e-46	g ~ Curvature	g ~ Surface area
superiortemporal	-0.298015	6.88243799028211e-288	g ~ Curvature	g ~ Surface area
supramarginal	0.290188	2.56914135837448e-322	g ~ Curvature	g ~ Surface area
frontalpole	-0.745324	1.31495319164882e-114	g ~ Curvature	g ~ Surface area
temporalpole	-0.119995	9.72696005737743e-07	g ~ Curvature	g ~ Surface area
transversetemporal	-0.531254	6.81056925756561e-135	g ~ Curvature	g ~ Surface area
insula	-0.161409	3.51114669271119e-61	g ~ Curvature	g ~ Surface area
bankssts	0.273767	2.38352468417834e-75	g ~ Curvature	g ~ Thickness
caudalanteriorcingulate	0.295683	7.01391329614336e-60	g ~ Curvature	g ~ Thickness
caudalmiddlefrontal	0.0930964	2.15999642204241e-15	g ~ Curvature	g ~ Thickness
cuneus	-0.593182	6.63402634531649e-310	g ~ Curvature	g ~ Thickness
entorhinal	0.0208679	0.350462	g ~ Curvature	g ~ Thickness
fusiform	-0.384823	0	g ~ Curvature	g ~ Thickness
inferiorparietal	-0.39884	0	g ~ Curvature	g ~ Thickness
inferiortemporal	-0.365283	3.818029514953e-270	g ~ Curvature	g ~ Thickness
isthmuscingulate	0.0924078	1.7089219888626e-10	g ~ Curvature	g ~ Thickness
lateraloccipital	-0.6563	0	g ~ Curvature	g ~ Thickness
lateralorbitofrontal	0.229189	3.26990561650602e-102	g ~ Curvature	g ~ Thickness
lingual	-0.494678	0	g ~ Curvature	g ~ Thickness
medialorbitofrontal	0.0111117	0.418556	g ~ Curvature	g ~ Thickness
middletemporal	-0.246518	1.22728626989158e-131	g ~ Curvature	g ~ Thickness
parahippocampal	0.103963	4.51338147136059e-10	g ~ Curvature	g ~ Thickness
paracentral	-0.0964811	3.30727919590448e-16	g ~ Curvature	g ~ Thickness
parsopercularis	-0.225761	1.52876349989438e-65	g ~ Curvature	g ~ Thickness
parsorbitalis	-0.342892	1.31666349651427e-53	g ~ Curvature	g ~ Thickness
parstriangularis	-0.391076	1.07610034471795e-161	g ~ Curvature	g ~ Thickness
pericalcarine	-0.21878	1.03456662902819e-41	g ~ Curvature	g ~ Thickness
postcentral	-0.369467	0	g ~ Curvature	g ~ Thickness
posteriorcingulate	-0.403103	9.83211002422503e-232	g ~ Curvature	g ~ Thickness
precentral	-0.0738571	2.48471615026792e-27	g ~ Curvature	g ~ Thickness
precuneus	-0.0972712	1.87699169629285e-33	g ~ Curvature	g ~ Thickness
rostralanteriorcingulate	0.0255244	0.246992	g ~ Curvature	g ~ Thickness
rostralmiddlefrontal	-0.549755	0	g ~ Curvature	g ~ Thickness
superiorfrontal	-0.439918	0	g ~ Curvature	g ~ Thickness
superiorparietal	-0.549545	0	g ~ Curvature	g ~ Thickness
superiortemporal	-0.376881	0	g ~ Curvature	g ~ Thickness
supramarginal	-0.308534	0	g ~ Curvature	g ~ Thickness
frontalpole	-0.678486	1.1976143688914e-87	g ~ Curvature	g ~ Thickness
temporalpole	0.451069	8.59738335620033e-84	g ~ Curvature	g ~ Thickness
transversetemporal	-0.401951	1.38307359416952e-72	g ~ Curvature	g ~ Thickness
insula	-0.0683449	3.6545686946461e-12	g ~ Curvature	g ~ Thickness
bankssts	1	0	g ~ Curvature	g ~ Curvature
caudalanteriorcingulate	1	0	g ~ Curvature	g ~ Curvature
caudalmiddlefrontal	1	0	g ~ Curvature	g ~ Curvature
cuneus	1	0	g ~ Curvature	g ~ Curvature
entorhinal	1	0	g ~ Curvature	g ~ Curvature
fusiform	1	0	g ~ Curvature	g ~ Curvature
inferiorparietal	1	0	g ~ Curvature	g ~ Curvature
inferiortemporal	1	0	g ~ Curvature	g ~ Curvature
isthmuscingulate	1	0	g ~ Curvature	g ~ Curvature
lateraloccipital	1	0	g ~ Curvature	g ~ Curvature
lateralorbitofrontal	1	0	g ~ Curvature	g ~ Curvature
lingual	1	0	g ~ Curvature	g ~ Curvature
medialorbitofrontal	1	0	g ~ Curvature	g ~ Curvature
middletemporal	1	0	g ~ Curvature	g ~ Curvature
parahippocampal	1	0	g ~ Curvature	g ~ Curvature
paracentral	1	0	g ~ Curvature	g ~ Curvature
parsopercularis	1	0	g ~ Curvature	g ~ Curvature
parsorbitalis	1	0	g ~ Curvature	g ~ Curvature
parstriangularis	1	0	g ~ Curvature	g ~ Curvature
pericalcarine	1	0	g ~ Curvature	g ~ Curvature
postcentral	1	0	g ~ Curvature	g ~ Curvature
posteriorcingulate	1	0	g ~ Curvature	g ~ Curvature
precentral	1	0	g ~ Curvature	g ~ Curvature
precuneus	1	0	g ~ Curvature	g ~ Curvature
rostralanteriorcingulate	1	0	g ~ Curvature	g ~ Curvature
rostralmiddlefrontal	1	0	g ~ Curvature	g ~ Curvature
superiorfrontal	1	0	g ~ Curvature	g ~ Curvature
superiorparietal	1	0	g ~ Curvature	g ~ Curvature
superiortemporal	1	0	g ~ Curvature	g ~ Curvature
supramarginal	1	0	g ~ Curvature	g ~ Curvature
frontalpole	1	0	g ~ Curvature	g ~ Curvature
temporalpole	1	0	g ~ Curvature	g ~ Curvature
transversetemporal	1	0	g ~ Curvature	g ~ Curvature
insula	1	0	g ~ Curvature	g ~ Curvature
bankssts	0.0760767	5.34184384992354e-07	g ~ Curvature	g ~ Sulcal depth
caudalanteriorcingulate	0.568704	2.26475932380425e-249	g ~ Curvature	g ~ Sulcal depth
caudalmiddlefrontal	0.35443	5.31536789414727e-213	g ~ Curvature	g ~ Sulcal depth
cuneus	0.753514	0	g ~ Curvature	g ~ Sulcal depth
entorhinal	0.10451	2.75335178413548e-06	g ~ Curvature	g ~ Sulcal depth
fusiform	-0.0859315	7.77640048237645e-17	g ~ Curvature	g ~ Sulcal depth
inferiorparietal	0.458414	0	g ~ Curvature	g ~ Sulcal depth
inferiortemporal	0.618699	0	g ~ Curvature	g ~ Sulcal depth
isthmuscingulate	0.264357	6.85883075923518e-77	g ~ Curvature	g ~ Sulcal depth
lateraloccipital	0.773628	0	g ~ Curvature	g ~ Sulcal depth
lateralorbitofrontal	-0.0123804	0.252576	g ~ Curvature	g ~ Sulcal depth
lingual	0.034166	0.00210383	g ~ Curvature	g ~ Sulcal depth
medialorbitofrontal	0.503077	0	g ~ Curvature	g ~ Sulcal depth
middletemporal	0.0692157	1.41150663017284e-11	g ~ Curvature	g ~ Sulcal depth
parahippocampal	0.119682	6.75526883741011e-13	g ~ Curvature	g ~ Sulcal depth
paracentral	0.709001	0	g ~ Curvature	g ~ Sulcal depth
parsopercularis	0.268814	3.70963859000927e-93	g ~ Curvature	g ~ Sulcal depth
parsorbitalis	0.766264	0	g ~ Curvature	g ~ Sulcal depth
parstriangularis	0.187754	2.12179818133091e-36	g ~ Curvature	g ~ Sulcal depth
pericalcarine	0.383336	4.99756332061861e-131	g ~ Curvature	g ~ Sulcal depth
postcentral	0.0664981	9.68067218611744e-20	g ~ Curvature	g ~ Sulcal depth
posteriorcingulate	0.353108	1.4896222160043e-174	g ~ Curvature	g ~ Sulcal depth
precentral	-0.0029158	0.669402	g ~ Curvature	g ~ Sulcal depth
precuneus	0.50002	0	g ~ Curvature	g ~ Sulcal depth
rostralanteriorcingulate	-0.353353	1.32779703578959e-61	g ~ Curvature	g ~ Sulcal depth
rostralmiddlefrontal	0.582149	0	g ~ Curvature	g ~ Sulcal depth
superiorfrontal	0.669632	0	g ~ Curvature	g ~ Sulcal depth
superiorparietal	0.383155	0	g ~ Curvature	g ~ Sulcal depth
superiortemporal	-0.303972	5.30323365073745e-300	g ~ Curvature	g ~ Sulcal depth
supramarginal	0.395418	0	g ~ Curvature	g ~ Sulcal depth
frontalpole	0.773169	1.70981076289044e-128	g ~ Curvature	g ~ Sulcal depth
temporalpole	0.329294	3.54414697674657e-43	g ~ Curvature	g ~ Sulcal depth
transversetemporal	0.460079	2.63375085993647e-97	g ~ Curvature	g ~ Sulcal depth
insula	0.320066	1.82753439129414e-244	g ~ Curvature	g ~ Sulcal depth

## Sheet: g_sulc_g
Within-region spatial correlation results between cortical g-sulcal depth profiles and those for the other g-morphometry profiles
region	r	p	x	y
bankssts	-0.0759619	5.55651308120616e-07	g ~ Sulcal depth	g ~ Volume
caudalanteriorcingulate	-0.506381	1.30733085241873e-189	g ~ Sulcal depth	g ~ Volume
caudalmiddlefrontal	-0.619082	0	g ~ Sulcal depth	g ~ Volume
cuneus	-0.365859	4.6548646652061e-104	g ~ Sulcal depth	g ~ Volume
entorhinal	-0.0781377	0.000463362	g ~ Sulcal depth	g ~ Volume
fusiform	-0.1914	4.68527412964328e-78	g ~ Sulcal depth	g ~ Volume
inferiorparietal	-0.33703	0	g ~ Sulcal depth	g ~ Volume
inferiortemporal	-0.363971	4.43529166072578e-268	g ~ Sulcal depth	g ~ Volume
isthmuscingulate	-0.0610109	2.54470035547095e-05	g ~ Sulcal depth	g ~ Volume
lateraloccipital	-0.604559	0	g ~ Sulcal depth	g ~ Volume
lateralorbitofrontal	-0.268247	1.05555802903571e-140	g ~ Sulcal depth	g ~ Volume
lingual	-0.293584	1.00380848058601e-160	g ~ Sulcal depth	g ~ Volume
medialorbitofrontal	-0.282851	4.1578299805896e-98	g ~ Sulcal depth	g ~ Volume
middletemporal	0.26406	1.89916652057823e-151	g ~ Sulcal depth	g ~ Volume
parahippocampal	0.361323	7.43566816455491e-111	g ~ Sulcal depth	g ~ Volume
paracentral	-0.22723	4.15735694117044e-84	g ~ Sulcal depth	g ~ Volume
parsopercularis	0.0858781	1.26093718342884e-10	g ~ Sulcal depth	g ~ Volume
parsorbitalis	-0.186315	2.568730655727e-16	g ~ Sulcal depth	g ~ Volume
parstriangularis	0.360735	3.92902670402857e-136	g ~ Sulcal depth	g ~ Volume
pericalcarine	-0.00261389	0.873122	g ~ Sulcal depth	g ~ Volume
postcentral	0.0896292	1.37256783821962e-34	g ~ Sulcal depth	g ~ Volume
posteriorcingulate	-0.541087	0	g ~ Sulcal depth	g ~ Volume
precentral	-0.208663	1.36478516991791e-209	g ~ Sulcal depth	g ~ Volume
precuneus	-0.165609	2.04975937064788e-94	g ~ Sulcal depth	g ~ Volume
rostralanteriorcingulate	0.285632	5.91999862568345e-40	g ~ Sulcal depth	g ~ Volume
rostralmiddlefrontal	0.289894	2.67738576678376e-290	g ~ Sulcal depth	g ~ Volume
superiorfrontal	-0.164224	4.85725793027035e-145	g ~ Sulcal depth	g ~ Volume
superiorparietal	-0.402531	0	g ~ Sulcal depth	g ~ Volume
superiortemporal	0.00771705	0.358856	g ~ Sulcal depth	g ~ Volume
supramarginal	0.0828095	6.97195367881989e-27	g ~ Sulcal depth	g ~ Volume
frontalpole	-0.775366	1.12956833886022e-129	g ~ Sulcal depth	g ~ Volume
temporalpole	0.328135	7.20856259078476e-43	g ~ Sulcal depth	g ~ Volume
transversetemporal	-0.526355	5.1964858159991e-132	g ~ Sulcal depth	g ~ Volume
insula	-0.454636	0	g ~ Sulcal depth	g ~ Volume
bankssts	-0.00465682	0.759261	g ~ Sulcal depth	g ~ Surface area
caudalanteriorcingulate	-0.649361	0	g ~ Sulcal depth	g ~ Surface area
caudalmiddlefrontal	-0.235938	5.0323021713591e-92	g ~ Sulcal depth	g ~ Surface area
cuneus	0.328378	5.09047448262693e-83	g ~ Sulcal depth	g ~ Surface area
entorhinal	0.218441	4.49373453484054e-23	g ~ Sulcal depth	g ~ Surface area
fusiform	0.154864	2.07366677578036e-51	g ~ Sulcal depth	g ~ Surface area
inferiorparietal	-0.154455	3.97407659173045e-94	g ~ Sulcal depth	g ~ Surface area
inferiortemporal	0.188781	6.34402543538034e-70	g ~ Sulcal depth	g ~ Surface area
isthmuscingulate	0.031566	0.0294726	g ~ Sulcal depth	g ~ Surface area
lateraloccipital	-0.200011	1.42907778172426e-111	g ~ Sulcal depth	g ~ Surface area
lateralorbitofrontal	0.892732	0	g ~ Sulcal depth	g ~ Surface area
lingual	-0.0568342	3.08617600320057e-07	g ~ Sulcal depth	g ~ Surface area
medialorbitofrontal	0.503926	0	g ~ Sulcal depth	g ~ Surface area
middletemporal	0.185208	3.86765503893578e-74	g ~ Sulcal depth	g ~ Surface area
parahippocampal	0.696878	0	g ~ Sulcal depth	g ~ Surface area
paracentral	-0.60086	0	g ~ Sulcal depth	g ~ Surface area
parsopercularis	0.122682	3.38363407938953e-20	g ~ Sulcal depth	g ~ Surface area
parsorbitalis	0.0748187	0.00109302	g ~ Sulcal depth	g ~ Surface area
parstriangularis	0.333875	1.0343229611166e-115	g ~ Sulcal depth	g ~ Surface area
pericalcarine	0.22279	3.14630790445738e-43	g ~ Sulcal depth	g ~ Surface area
postcentral	0.0233923	0.00139641	g ~ Sulcal depth	g ~ Surface area
posteriorcingulate	-0.71281	0	g ~ Sulcal depth	g ~ Surface area
precentral	-0.185877	5.57272391159549e-166	g ~ Sulcal depth	g ~ Surface area
precuneus	-0.111366	2.23722820560962e-43	g ~ Sulcal depth	g ~ Surface area
rostralanteriorcingulate	0.196978	1.85988262472039e-19	g ~ Sulcal depth	g ~ Surface area
rostralmiddlefrontal	0.652805	0	g ~ Sulcal depth	g ~ Surface area
superiorfrontal	0.118371	8.50523387504447e-76	g ~ Sulcal depth	g ~ Surface area
superiorparietal	-0.189813	5.23223176042104e-167	g ~ Sulcal depth	g ~ Surface area
superiortemporal	0.140179	5.69569566998516e-63	g ~ Sulcal depth	g ~ Surface area
supramarginal	-0.0442896	9.7845177251706e-09	g ~ Sulcal depth	g ~ Surface area
frontalpole	-0.862651	2.54092112575553e-191	g ~ Sulcal depth	g ~ Surface area
temporalpole	0.646379	1.55901576552698e-196	g ~ Sulcal depth	g ~ Surface area
transversetemporal	-0.54382	1.65546129424078e-142	g ~ Sulcal depth	g ~ Surface area
insula	-0.360985	3.53990661809555e-315	g ~ Sulcal depth	g ~ Surface area
bankssts	0.139264	3.27965810590923e-20	g ~ Sulcal depth	g ~ Thickness
caudalanteriorcingulate	0.0180833	0.329152	g ~ Sulcal depth	g ~ Thickness
caudalmiddlefrontal	0.235886	5.52468783242098e-92	g ~ Sulcal depth	g ~ Thickness
cuneus	-0.735339	0	g ~ Sulcal depth	g ~ Thickness
entorhinal	0.0169009	0.449548	g ~ Sulcal depth	g ~ Thickness
fusiform	-0.36983	9.88484757855713e-302	g ~ Sulcal depth	g ~ Thickness
inferiorparietal	-0.358485	0	g ~ Sulcal depth	g ~ Thickness
inferiortemporal	-0.180626	4.50013863734765e-64	g ~ Sulcal depth	g ~ Thickness
isthmuscingulate	-0.283741	8.77836026664606e-89	g ~ Sulcal depth	g ~ Thickness
lateraloccipital	-0.53141	0	g ~ Sulcal depth	g ~ Thickness
lateralorbitofrontal	-0.832	0	g ~ Sulcal depth	g ~ Thickness
lingual	-0.235522	1.71751914225315e-102	g ~ Sulcal depth	g ~ Thickness
medialorbitofrontal	-0.242305	1.04456500282538e-71	g ~ Sulcal depth	g ~ Thickness
middletemporal	0.219773	2.34242540914481e-104	g ~ Sulcal depth	g ~ Thickness
parahippocampal	-0.15079	1.17907016786578e-19	g ~ Sulcal depth	g ~ Thickness
paracentral	0.318983	3.12653928021286e-168	g ~ Sulcal depth	g ~ Thickness
parsopercularis	0.0834459	4.13074836976438e-10	g ~ Sulcal depth	g ~ Thickness
parsorbitalis	-0.564545	1.49581736286737e-160	g ~ Sulcal depth	g ~ Thickness
parstriangularis	-0.0845722	1.75117986880919e-08	g ~ Sulcal depth	g ~ Thickness
pericalcarine	-0.366688	3.14392047559635e-119	g ~ Sulcal depth	g ~ Thickness
postcentral	-0.0139085	0.0574683	g ~ Sulcal depth	g ~ Thickness
posteriorcingulate	-0.265891	5.34347629995411e-97	g ~ Sulcal depth	g ~ Thickness
precentral	-0.218095	3.01104154950786e-229	g ~ Sulcal depth	g ~ Thickness
precuneus	-0.223522	2.44866173495474e-172	g ~ Sulcal depth	g ~ Thickness
rostralanteriorcingulate	0.358691	1.487749072971e-63	g ~ Sulcal depth	g ~ Thickness
rostralmiddlefrontal	-0.688271	0	g ~ Sulcal depth	g ~ Thickness
superiorfrontal	-0.135391	8.72636568753627e-99	g ~ Sulcal depth	g ~ Thickness
superiorparietal	-0.467938	0	g ~ Sulcal depth	g ~ Thickness
superiortemporal	0.185459	1.29625010633057e-109	g ~ Sulcal depth	g ~ Thickness
supramarginal	-0.00410569	0.595191	g ~ Sulcal depth	g ~ Thickness
frontalpole	-0.803863	2.65137563200818e-146	g ~ Sulcal depth	g ~ Thickness
temporalpole	-0.254402	7.11306217512857e-26	g ~ Sulcal depth	g ~ Thickness
transversetemporal	-0.598255	1.55483045930543e-179	g ~ Sulcal depth	g ~ Thickness
insula	0.409913	0	g ~ Sulcal depth	g ~ Thickness
bankssts	0.0760767	5.34184384992354e-07	g ~ Sulcal depth	g ~ Curvature
caudalanteriorcingulate	0.568704	2.26475932380425e-249	g ~ Sulcal depth	g ~ Curvature
caudalmiddlefrontal	0.35443	5.31536789414727e-213	g ~ Sulcal depth	g ~ Curvature
cuneus	0.753514	0	g ~ Sulcal depth	g ~ Curvature
entorhinal	0.10451	2.75335178413548e-06	g ~ Sulcal depth	g ~ Curvature
fusiform	-0.0859315	7.77640048237645e-17	g ~ Sulcal depth	g ~ Curvature
inferiorparietal	0.458414	0	g ~ Sulcal depth	g ~ Curvature
inferiortemporal	0.618699	0	g ~ Sulcal depth	g ~ Curvature
isthmuscingulate	0.264357	6.85883075923518e-77	g ~ Sulcal depth	g ~ Curvature
lateraloccipital	0.773628	0	g ~ Sulcal depth	g ~ Curvature
lateralorbitofrontal	-0.0123804	0.252576	g ~ Sulcal depth	g ~ Curvature
lingual	0.034166	0.00210383	g ~ Sulcal depth	g ~ Curvature
medialorbitofrontal	0.503077	0	g ~ Sulcal depth	g ~ Curvature
middletemporal	0.0692157	1.41150663017284e-11	g ~ Sulcal depth	g ~ Curvature
parahippocampal	0.119682	6.75526883741011e-13	g ~ Sulcal depth	g ~ Curvature
paracentral	0.709001	0	g ~ Sulcal depth	g ~ Curvature
parsopercularis	0.268814	3.70963859000927e-93	g ~ Sulcal depth	g ~ Curvature
parsorbitalis	0.766264	0	g ~ Sulcal depth	g ~ Curvature
parstriangularis	0.187754	2.12179818133091e-36	g ~ Sulcal depth	g ~ Curvature
pericalcarine	0.383336	4.99756332061861e-131	g ~ Sulcal depth	g ~ Curvature
postcentral	0.0664981	9.68067218611744e-20	g ~ Sulcal depth	g ~ Curvature
posteriorcingulate	0.353108	1.4896222160043e-174	g ~ Sulcal depth	g ~ Curvature
precentral	-0.0029158	0.669402	g ~ Sulcal depth	g ~ Curvature
precuneus	0.50002	0	g ~ Sulcal depth	g ~ Curvature
rostralanteriorcingulate	-0.353353	1.32779703578959e-61	g ~ Sulcal depth	g ~ Curvature
rostralmiddlefrontal	0.582149	0	g ~ Sulcal depth	g ~ Curvature
superiorfrontal	0.669632	0	g ~ Sulcal depth	g ~ Curvature
superiorparietal	0.383155	0	g ~ Sulcal depth	g ~ Curvature
superiortemporal	-0.303972	5.30323365073745e-300	g ~ Sulcal depth	g ~ Curvature
supramarginal	0.395418	0	g ~ Sulcal depth	g ~ Curvature
frontalpole	0.773169	1.70981076289044e-128	g ~ Sulcal depth	g ~ Curvature
temporalpole	0.329294	3.54414697674657e-43	g ~ Sulcal depth	g ~ Curvature
transversetemporal	0.460079	2.63375085993647e-97	g ~ Sulcal depth	g ~ Curvature
insula	0.320066	1.82753439129414e-244	g ~ Sulcal depth	g ~ Curvature
bankssts	1	0	g ~ Sulcal depth	g ~ Sulcal depth
caudalanteriorcingulate	1	0	g ~ Sulcal depth	g ~ Sulcal depth
caudalmiddlefrontal	1	0	g ~ Sulcal depth	g ~ Sulcal depth
cuneus	1	0	g ~ Sulcal depth	g ~ Sulcal depth
entorhinal	1	0	g ~ Sulcal depth	g ~ Sulcal depth
fusiform	1	0	g ~ Sulcal depth	g ~ Sulcal depth
inferiorparietal	1	0	g ~ Sulcal depth	g ~ Sulcal depth
inferiortemporal	1	0	g ~ Sulcal depth	g ~ Sulcal depth
isthmuscingulate	1	0	g ~ Sulcal depth	g ~ Sulcal depth
lateraloccipital	1	0	g ~ Sulcal depth	g ~ Sulcal depth
lateralorbitofrontal	1	0	g ~ Sulcal depth	g ~ Sulcal depth
lingual	1	0	g ~ Sulcal depth	g ~ Sulcal depth
medialorbitofrontal	1	0	g ~ Sulcal depth	g ~ Sulcal depth
middletemporal	1	0	g ~ Sulcal depth	g ~ Sulcal depth
parahippocampal	1	0	g ~ Sulcal depth	g ~ Sulcal depth
paracentral	1	0	g ~ Sulcal depth	g ~ Sulcal depth
parsopercularis	1	0	g ~ Sulcal depth	g ~ Sulcal depth
parsorbitalis	1	0	g ~ Sulcal depth	g ~ Sulcal depth
parstriangularis	1	0	g ~ Sulcal depth	g ~ Sulcal depth
pericalcarine	1	0	g ~ Sulcal depth	g ~ Sulcal depth
postcentral	1	0	g ~ Sulcal depth	g ~ Sulcal depth
posteriorcingulate	1	0	g ~ Sulcal depth	g ~ Sulcal depth
precentral	1	0	g ~ Sulcal depth	g ~ Sulcal depth
precuneus	1	0	g ~ Sulcal depth	g ~ Sulcal depth
rostralanteriorcingulate	1	0	g ~ Sulcal depth	g ~ Sulcal depth
rostralmiddlefrontal	1	0	g ~ Sulcal depth	g ~ Sulcal depth
superiorfrontal	1	0	g ~ Sulcal depth	g ~ Sulcal depth
superiorparietal	1	0	g ~ Sulcal depth	g ~ Sulcal depth
superiortemporal	1	0	g ~ Sulcal depth	g ~ Sulcal depth
supramarginal	1	0	g ~ Sulcal depth	g ~ Sulcal depth
frontalpole	1	0	g ~ Sulcal depth	g ~ Sulcal depth
temporalpole	1	0	g ~ Sulcal depth	g ~ Sulcal depth
transversetemporal	1	0	g ~ Sulcal depth	g ~ Sulcal depth
insula	1	0	g ~ Sulcal depth	g ~ Sulcal depth

## Sheet: age_vol_age
Within-region spatial correlation results between cortical age-volume profiles and those for the other age-morphometry profiles
region	r	p	x	y
bankssts	1	0	Age ~ Volume	Age ~ Volume
caudalanteriorcingulate	1	0	Age ~ Volume	Age ~ Volume
caudalmiddlefrontal	1	0	Age ~ Volume	Age ~ Volume
cuneus	1	0	Age ~ Volume	Age ~ Volume
entorhinal	1	0	Age ~ Volume	Age ~ Volume
fusiform	1	0	Age ~ Volume	Age ~ Volume
inferiorparietal	1	0	Age ~ Volume	Age ~ Volume
inferiortemporal	1	0	Age ~ Volume	Age ~ Volume
isthmuscingulate	1	0	Age ~ Volume	Age ~ Volume
lateraloccipital	1	0	Age ~ Volume	Age ~ Volume
lateralorbitofrontal	1	0	Age ~ Volume	Age ~ Volume
lingual	1	0	Age ~ Volume	Age ~ Volume
medialorbitofrontal	1	0	Age ~ Volume	Age ~ Volume
middletemporal	1	0	Age ~ Volume	Age ~ Volume
parahippocampal	1	0	Age ~ Volume	Age ~ Volume
paracentral	1	0	Age ~ Volume	Age ~ Volume
parsopercularis	1	0	Age ~ Volume	Age ~ Volume
parsorbitalis	1	0	Age ~ Volume	Age ~ Volume
parstriangularis	1	0	Age ~ Volume	Age ~ Volume
pericalcarine	1	0	Age ~ Volume	Age ~ Volume
postcentral	1	0	Age ~ Volume	Age ~ Volume
posteriorcingulate	1	0	Age ~ Volume	Age ~ Volume
precentral	1	0	Age ~ Volume	Age ~ Volume
precuneus	1	0	Age ~ Volume	Age ~ Volume
rostralanteriorcingulate	1	0	Age ~ Volume	Age ~ Volume
rostralmiddlefrontal	1	0	Age ~ Volume	Age ~ Volume
superiorfrontal	1	0	Age ~ Volume	Age ~ Volume
superiorparietal	1	0	Age ~ Volume	Age ~ Volume
superiortemporal	1	0	Age ~ Volume	Age ~ Volume
supramarginal	1	0	Age ~ Volume	Age ~ Volume
frontalpole	1	0	Age ~ Volume	Age ~ Volume
temporalpole	1	0	Age ~ Volume	Age ~ Volume
transversetemporal	1	0	Age ~ Volume	Age ~ Volume
insula	1	0	Age ~ Volume	Age ~ Volume
bankssts	0.833886	0	Age ~ Volume	Age ~ Surface area
caudalanteriorcingulate	0.837979	0	Age ~ Volume	Age ~ Surface area
caudalmiddlefrontal	0.662103	0	Age ~ Volume	Age ~ Surface area
cuneus	0.621767	0	Age ~ Volume	Age ~ Surface area
entorhinal	0.934978	0	Age ~ Volume	Age ~ Surface area
fusiform	0.313761	3.07313812809301e-213	Age ~ Volume	Age ~ Surface area
inferiorparietal	0.772524	0	Age ~ Volume	Age ~ Surface area
inferiortemporal	0.566342	0	Age ~ Volume	Age ~ Surface area
isthmuscingulate	0.946597	0	Age ~ Volume	Age ~ Surface area
lateraloccipital	0.560572	0	Age ~ Volume	Age ~ Surface area
lateralorbitofrontal	0.474729	0	Age ~ Volume	Age ~ Surface area
lingual	0.484317	0	Age ~ Volume	Age ~ Surface area
medialorbitofrontal	0.876336	0	Age ~ Volume	Age ~ Surface area
middletemporal	0.738132	0	Age ~ Volume	Age ~ Surface area
parahippocampal	0.479217	5.36849315966229e-205	Age ~ Volume	Age ~ Surface area
paracentral	-0.09969	3.33058202474974e-17	Age ~ Volume	Age ~ Surface area
parsopercularis	0.861962	0	Age ~ Volume	Age ~ Surface area
parsorbitalis	-0.376809	3.20072152412374e-65	Age ~ Volume	Age ~ Surface area
parstriangularis	0.724321	0	Age ~ Volume	Age ~ Surface area
pericalcarine	-0.0264449	0.106114	Age ~ Volume	Age ~ Surface area
postcentral	0.804287	0	Age ~ Volume	Age ~ Surface area
posteriorcingulate	0.736165	0	Age ~ Volume	Age ~ Surface area
precentral	0.630827	0	Age ~ Volume	Age ~ Surface area
precuneus	0.752319	0	Age ~ Volume	Age ~ Surface area
rostralanteriorcingulate	0.835469	0	Age ~ Volume	Age ~ Surface area
rostralmiddlefrontal	0.712384	0	Age ~ Volume	Age ~ Surface area
superiorfrontal	0.730684	0	Age ~ Volume	Age ~ Surface area
superiorparietal	0.795403	0	Age ~ Volume	Age ~ Surface area
superiortemporal	0.660396	0	Age ~ Volume	Age ~ Surface area
supramarginal	0.669655	0	Age ~ Volume	Age ~ Surface area
frontalpole	0.615156	5.39322943259724e-68	Age ~ Volume	Age ~ Surface area
temporalpole	0.703636	9.84895587762309e-248	Age ~ Volume	Age ~ Surface area
transversetemporal	0.733747	1.08892612038741e-311	Age ~ Volume	Age ~ Surface area
insula	0.480016	0	Age ~ Volume	Age ~ Surface area
bankssts	0.0463201	0.00228991	Age ~ Volume	Age ~ Thickness
caudalanteriorcingulate	0.92782	0	Age ~ Volume	Age ~ Thickness
caudalmiddlefrontal	0.531947	0	Age ~ Volume	Age ~ Thickness
cuneus	0.707548	0	Age ~ Volume	Age ~ Thickness
entorhinal	0.818358	0	Age ~ Volume	Age ~ Thickness
fusiform	0.834372	0	Age ~ Volume	Age ~ Thickness
inferiorparietal	0.613729	0	Age ~ Volume	Age ~ Thickness
inferiortemporal	0.0932502	4.25166454472944e-18	Age ~ Volume	Age ~ Thickness
isthmuscingulate	0.633039	0	Age ~ Volume	Age ~ Thickness
lateraloccipital	0.511217	0	Age ~ Volume	Age ~ Thickness
lateralorbitofrontal	0.492032	0	Age ~ Volume	Age ~ Thickness
lingual	0.662582	0	Age ~ Volume	Age ~ Thickness
medialorbitofrontal	0.515459	0	Age ~ Volume	Age ~ Thickness
middletemporal	0.0339491	0.000929529	Age ~ Volume	Age ~ Thickness
parahippocampal	0.83236	0	Age ~ Volume	Age ~ Thickness
paracentral	0.148136	3.03645084326517e-36	Age ~ Volume	Age ~ Thickness
parsopercularis	0.533769	0	Age ~ Volume	Age ~ Thickness
parsorbitalis	0.774981	0	Age ~ Volume	Age ~ Thickness
parstriangularis	0.420928	1.28369762356748e-189	Age ~ Volume	Age ~ Thickness
pericalcarine	0.491062	5.55097479031323e-226	Age ~ Volume	Age ~ Thickness
postcentral	0.803375	0	Age ~ Volume	Age ~ Thickness
posteriorcingulate	0.615308	0	Age ~ Volume	Age ~ Thickness
precentral	0.834386	0	Age ~ Volume	Age ~ Thickness
precuneus	0.317061	0	Age ~ Volume	Age ~ Thickness
rostralanteriorcingulate	0.833227	0	Age ~ Volume	Age ~ Thickness
rostralmiddlefrontal	-0.0948001	1.66560148945068e-31	Age ~ Volume	Age ~ Thickness
superiorfrontal	-0.104943	6.97050313081246e-60	Age ~ Volume	Age ~ Thickness
superiorparietal	0.485838	0	Age ~ Volume	Age ~ Thickness
superiortemporal	0.115561	3.09419948334802e-43	Age ~ Volume	Age ~ Thickness
supramarginal	0.466964	0	Age ~ Volume	Age ~ Thickness
frontalpole	0.976402	0	Age ~ Volume	Age ~ Thickness
temporalpole	0.629774	1.10791540654135e-183	Age ~ Volume	Age ~ Thickness
transversetemporal	-0.114818	7.6201753977992e-07	Age ~ Volume	Age ~ Thickness
insula	0.141286	3.71814649885231e-47	Age ~ Volume	Age ~ Thickness
bankssts	0.411102	2.28685589543716e-176	Age ~ Volume	Age ~ Curvature
caudalanteriorcingulate	-0.421569	6.50072787587281e-126	Age ~ Volume	Age ~ Curvature
caudalmiddlefrontal	-0.28954	1.21866260488854e-139	Age ~ Volume	Age ~ Curvature
cuneus	-0.273047	5.72727749812275e-57	Age ~ Volume	Age ~ Curvature
entorhinal	-0.199148	2.26133499712918e-19	Age ~ Volume	Age ~ Curvature
fusiform	-0.434107	0	Age ~ Volume	Age ~ Curvature
inferiorparietal	-0.385701	0	Age ~ Volume	Age ~ Curvature
inferiortemporal	-0.0428243	7.01999975926824e-05	Age ~ Volume	Age ~ Curvature
isthmuscingulate	0.101978	1.78833539849205e-12	Age ~ Volume	Age ~ Curvature
lateraloccipital	-0.602588	0	Age ~ Volume	Age ~ Curvature
lateralorbitofrontal	-0.373271	1.29843772959638e-280	Age ~ Volume	Age ~ Curvature
lingual	-0.787495	0	Age ~ Volume	Age ~ Curvature
medialorbitofrontal	0.390081	2.98739456066751e-192	Age ~ Volume	Age ~ Curvature
middletemporal	0.522175	0	Age ~ Volume	Age ~ Curvature
parahippocampal	-0.0788026	2.35033907253799e-06	Age ~ Volume	Age ~ Curvature
paracentral	-0.53908	0	Age ~ Volume	Age ~ Curvature
parsopercularis	0.187552	1.96677532554677e-45	Age ~ Volume	Age ~ Curvature
parsorbitalis	0.468225	3.05981440450437e-104	Age ~ Volume	Age ~ Curvature
parstriangularis	0.27564	5.33978827598906e-78	Age ~ Volume	Age ~ Curvature
pericalcarine	-0.0916241	2.0291153347002e-08	Age ~ Volume	Age ~ Curvature
postcentral	-0.686213	0	Age ~ Volume	Age ~ Curvature
posteriorcingulate	-0.0747672	7.51524933116155e-09	Age ~ Volume	Age ~ Curvature
precentral	-0.718029	0	Age ~ Volume	Age ~ Curvature
precuneus	-0.40205	0	Age ~ Volume	Age ~ Curvature
rostralanteriorcingulate	-0.362057	8.37439915754883e-65	Age ~ Volume	Age ~ Curvature
rostralmiddlefrontal	-0.122151	2.59490094139915e-51	Age ~ Volume	Age ~ Curvature
superiorfrontal	0.404458	0	Age ~ Volume	Age ~ Curvature
superiorparietal	0.250574	1.61495128478703e-293	Age ~ Volume	Age ~ Curvature
superiortemporal	-0.339939	0	Age ~ Volume	Age ~ Curvature
supramarginal	-0.442026	0	Age ~ Volume	Age ~ Curvature
frontalpole	0.665896	2.35154726336997e-83	Age ~ Volume	Age ~ Curvature
temporalpole	-0.598836	1.0191216569727e-161	Age ~ Volume	Age ~ Curvature
transversetemporal	-0.879654	0	Age ~ Volume	Age ~ Curvature
insula	-0.407342	0	Age ~ Volume	Age ~ Curvature
bankssts	0.0930209	8.53273942203951e-10	Age ~ Volume	Age ~ Sulcal depth
caudalanteriorcingulate	-0.671454	0	Age ~ Volume	Age ~ Sulcal depth
caudalmiddlefrontal	-0.62989	0	Age ~ Volume	Age ~ Sulcal depth
cuneus	-0.0189547	0.278695	Age ~ Volume	Age ~ Sulcal depth
entorhinal	-0.254773	4.63932015353857e-31	Age ~ Volume	Age ~ Sulcal depth
fusiform	0.407239	0	Age ~ Volume	Age ~ Sulcal depth
inferiorparietal	-0.444224	0	Age ~ Volume	Age ~ Sulcal depth
inferiortemporal	0.0920632	1.11910389102878e-17	Age ~ Volume	Age ~ Sulcal depth
isthmuscingulate	0.352609	2.66990668355516e-139	Age ~ Volume	Age ~ Sulcal depth
lateraloccipital	-0.440839	0	Age ~ Volume	Age ~ Sulcal depth
lateralorbitofrontal	-0.0476892	1.03638250286748e-05	Age ~ Volume	Age ~ Sulcal depth
lingual	0.715597	0	Age ~ Volume	Age ~ Sulcal depth
medialorbitofrontal	-0.582128	0	Age ~ Volume	Age ~ Sulcal depth
middletemporal	0.169014	7.12796445151752e-62	Age ~ Volume	Age ~ Sulcal depth
parahippocampal	0.602604	0	Age ~ Volume	Age ~ Sulcal depth
paracentral	0.603176	0	Age ~ Volume	Age ~ Sulcal depth
parsopercularis	-0.382144	7.18937356196764e-194	Age ~ Volume	Age ~ Sulcal depth
parsorbitalis	-0.222124	1.08628464185992e-22	Age ~ Volume	Age ~ Sulcal depth
parstriangularis	-0.288887	7.95858733301406e-86	Age ~ Volume	Age ~ Sulcal depth
pericalcarine	-0.361123	1.94204355635592e-115	Age ~ Volume	Age ~ Sulcal depth
postcentral	0.632467	0	Age ~ Volume	Age ~ Sulcal depth
posteriorcingulate	-0.205307	9.6389602708285e-58	Age ~ Volume	Age ~ Sulcal depth
precentral	0.588353	0	Age ~ Volume	Age ~ Sulcal depth
precuneus	0.186988	2.75408523164441e-120	Age ~ Volume	Age ~ Sulcal depth
rostralanteriorcingulate	-0.371121	3.04173830022558e-68	Age ~ Volume	Age ~ Sulcal depth
rostralmiddlefrontal	0.298812	3.63154964008859e-309	Age ~ Volume	Age ~ Sulcal depth
superiorfrontal	-0.235642	8.52368367285571e-301	Age ~ Volume	Age ~ Sulcal depth
superiorparietal	0.0154779	0.0260348	Age ~ Volume	Age ~ Sulcal depth
superiortemporal	0.0917317	8.31412500386777e-28	Age ~ Volume	Age ~ Sulcal depth
supramarginal	0.0824204	1.20454999150757e-26	Age ~ Volume	Age ~ Sulcal depth
frontalpole	-0.840663	2.3614777329495e-172	Age ~ Volume	Age ~ Sulcal depth
temporalpole	0.0777327	0.00154735	Age ~ Volume	Age ~ Sulcal depth
transversetemporal	-0.381821	4.20728685912793e-65	Age ~ Volume	Age ~ Sulcal depth
insula	-0.0762981	8.43087652766963e-15	Age ~ Volume	Age ~ Sulcal depth

[truncated: 6 more sheets: age_area_age, age_thk_age, age_curv_age, age_sulc_age, g_PCs, g_neuro]
